# Supplementary material for: A Fluorescence-Based Genetic Screen to Study Retinal Degeneration in Drosophila
Source: PLoS One. 2015 Dec 14;10(12):e0144925. doi: 10.1371/journal.pone.0144925 (PMC4684387; doi:10.1371/journal.pone.0144925)
Supplement: S1 Table — (XLS) [file pone.0144925.s003.xls]

## Sheet: SUB
number	phenotype	DPP(DAY1)	DPP(DAY10)	RDG(DAY1)	RDG(DAY10)	ERG(DAY1)		gene type
1		OK	ok	ok	ok	ok	111026	y[d2] w[1118] P{ry[+t7.2]=ey-FLP.N}2 P{ry[+t7.2]=GMR-lacZ.C(38.1)}TPN1; P{ry[+t7.2]=neoFRT}82B P{w[+mC]=lacW}exba[j9B6] / TM6B, P{y[+t7.7] ry[+t7.2]=Car20y}TPN1, Tb[1]
2		ok	ok	ok	ok	ok	111030	y[d2] w[1118] P{ry[+t7.2]=ey-FLP.N}2 P{ry[+t7.2]=GMR-lacZ.C(38.1)}TPN1; P{ry[+t7.2]=neoFRT}82B P{w[+mC]=lacW}Dhod[s3512] / TM6B, P{y[+t7.7] ry[+t7.2]=Car20y}TPN1, Tb[1]
3		OK	ok	ok	ok	ok	111031	y[d2] w[1118] P{ry[+t7.2]=ey-FLP.N}2 P{ry[+t7.2]=GMR-lacZ.C(38.1)}TPN1; P{ry[+t7.2]=neoFRT}82B P{w[+mC]=lacW}l(3)j1B9[j1B9] / TM6B, P{y[+t7.7] ry[+t7.2]=Car20y}TPN1, Tb[1]
4		ok	ok	ok	ok	ok	111033	y[d2] w[1118] P{ry[+t7.2]=ey-FLP.N}2 P{ry[+t7.2]=GMR-lacZ.C(38.1)}TPN1; P{ry[+t7.2]=neoFRT}82B P{w[+mC]=lacW}s2681, l(3)s2681[s2681] / TM6B, P{y[+t7.7] ry[+t7.2]=Car20y}TPN1, Tb[1]
5		ok	ok	ok	ok	ok	111035	y[d2] w[1118] P{ry[+t7.2]=ey-FLP.N}2 P{ry[+t7.2]=GMR-lacZ.C(38.1)}TPN1; P{ry[+t7.2]=neoFRT}82B P{w[+mC]=3'lacW}Csk[j1D8] / TM6B, P{y[+t7.7] ry[+t7.2]=Car20y}TPN1, Tb[1]
6		ok	ok	ok	ok	ok	111039	y[d2] w[1118] P{ry[+t7.2]=ey-FLP.N}2 P{ry[+t7.2]=GMR-lacZ.C(38.1)}TPN1; P{ry[+t7.2]=neoFRT}82B P{w[+mC]=lacW}l(3)L5340[L5340] / TM6B, P{y[+t7.7] ry[+t7.2]=Car20y}TPN1, Tb[1]
7		ok	ok	ok	ok	ok	111042	y[d2] w[1118] P{ry[+t7.2]=ey-FLP.N}2 P{ry[+t7.2]=GMR-lacZ.C(38.1)}TPN1; P{ry[+t7.2]=neoFRT}82B P{w[+mC]=lacW}l(3)j6A6[j6A6] / TM6B, P{y[+t7.7] ry[+t7.2]=Car20y}TPN1, Tb[1]
8		ok	ok	ok	ok	ok	111044	y[d2] w[1118] P{ry[+t7.2]=ey-FLP.N}2 P{ry[+t7.2]=GMR-lacZ.C(38.1)}TPN1; P{ry[+t7.2]=neoFRT}82B P{w[+mC]=lacW}CSN5[L4032] / TM6B, P{y[+t7.7] ry[+t7.2]=Car20y}TPN1, Tb[1]
9		OK	ok	ok	ok	ok	111046	y[d2] w[1118] P{ry[+t7.2]=ey-FLP.N}2 P{ry[+t7.2]=GMR-lacZ.C(38.1)}TPN1; P{ry[+t7.2]=neoFRT}82B P{w[+mC]=lacW}Dad[j1E4] / TM6B, P{y[+t7.7] ry[+t7.2]=Car20y}TPN1, Tb[1]
10		ok	ok	ok	ok	ok	111049	y[d2] w[1118] P{ry[+t7.2]=ey-FLP.N}2 P{ry[+t7.2]=GMR-lacZ.C(38.1)}TPN1; P{ry[+t7.2]=neoFRT}82B P{w[+mC]=lacW}Dph5[L4910] / TM6B, P{y[+t7.7] ry[+t7.2]=Car20y}TPN1, Tb[1]
11		ok	ok	ok	Dispersion	ok	111050	y[d2] w[1118] P{ry[+t7.2]=ey-FLP.N}2 P{ry[+t7.2]=GMR-lacZ.C(38.1)}TPN1; P{ry[+t7.2]=neoFRT}82B P{w[+mC]=lacW}Gclm[L0580] / TM6B, P{y[+t7.7] ry[+t7.2]=Car20y}TPN1, Tb[1]
12		ok	ok	ok	ok	ok	111051	y[d2] w[1118] P{ry[+t7.2]=ey-FLP.N}2 P{ry[+t7.2]=GMR-lacZ.C(38.1)}TPN1; P{ry[+t7.2]=neoFRT}82B P{w[+mC]=lacW}crb[j1B5] / TM6B, P{y[+t7.7] ry[+t7.2]=Car20y}TPN1, Tb[1]
13		ok	ok	ok	ok	ok	111053	y[d2] w[1118] P{ry[+t7.2]=ey-FLP.N}2 P{ry[+t7.2]=GMR-lacZ.C(38.1)}TPN1; P{ry[+t7.2]=neoFRT}82B P{w[+mC]=lacW}CycB3[L6540] / TM6B, P{y[+t7.7] ry[+t7.2]=Car20y}TPN1, Tb[1]
14		ok	ok	ok	ok	ok	111054	y[d2] w[1118] P{ry[+t7.2]=ey-FLP.N}2 P{ry[+t7.2]=GMR-lacZ.C(38.1)}TPN1; P{ry[+t7.2]=neoFRT}82B P{w[+mC]=lacW}OstStt3[j2D9] / TM6B, P{y[+t7.7] ry[+t7.2]=Car20y}TPN1, Tb[1]
15		ok	ok	ok	ok	ok	111055	w[1118]; P{ry[+t7.2]=neoFRT}82B P{w[+mC]=lacW}l(3)j12B4[j12B4] / TM6B, P{y[+t7.7] ry[+t7.2]=Car20y}TPN1, Tb[1]
16		ok	ok	ok	ok	ok	111057	y[d2] w[1118] P{ry[+t7.2]=ey-FLP.N}2 P{ry[+t7.2]=GMR-lacZ.C(38.1)}TPN1; P{ry[+t7.2]=neoFRT}82B P{w[+mC]=lacW}l(3)L6241[L6241] / TM6B, P{y[+t7.7] ry[+t7.2]=Car20y}TPN1, Tb[1]
17		ok	ok	ok	ok	ok	111060	y[d2] w[1118] P{ry[+t7.2]=ey-FLP.N}2 P{ry[+t7.2]=GMR-lacZ.C(38.1)}TPN1; P{ry[+t7.2]=neoFRT}82B P{w[+mC]=lacW}l(3)s2500[s2500] / TM6B, P{y[+t7.7] ry[+t7.2]=Car20y}TPN1, Tb[1]
18		ok	ok	ok	ok	ok	111414	y[d2] w[1118] P{ry[+t7.2]=ey-FLP.N}2 P{ry[+t7.2]=GMR-lacZ.C(38.1)}TPN1; P{ry[+t7.2]=neoFRT}82B P{w[+mC]=lacW}trx[j14A6] / TM6B, P{y[+t7.7] ry[+t7.2]=Car20y}TPN1, Tb[1]
19		ok	ok	ok	ok	ok	111417	y[d2] w[1118] P{ry[+t7.2]=ey-FLP.N}2 P{ry[+t7.2]=GMR-lacZ.C(38.1)}TPN1; P{ry[+t7.2]=neoFRT}82B P{w[+mC]=lacW}nos[j3B6] / TM6B, P{y[+t7.7] ry[+t7.2]=Car20y}TPN1, Tb[1]
20		ok	ok	ok	ok	ok	111420	y[d2] w[1118] P{ry[+t7.2]=ey-FLP.N}2 P{ry[+t7.2]=GMR-lacZ.C(38.1)}TPN1; P{ry[+t7.2]=neoFRT}82B P{w[+mC]=lacW}Rab11[j2D1] / TM6B, P{y[+t7.7] ry[+t7.2]=Car20y}TPN1, Tb[1]
21		ok	ok	ok	ok	ok	111421	y[d2] w[1118] P{ry[+t7.2]=ey-FLP.N}2 P{ry[+t7.2]=GMR-lacZ.C(38.1)}TPN1; P{ry[+t7.2]=neoFRT}82B P{w[+mC]=lacW}how[j5B5] / TM6B, P{y[+t7.7] ry[+t7.2]=Car20y}TPN1, Tb[1]
22		ok	ok	ok	ok	ok	111422	y[d2] w[1118] P{ry[+t7.2]=ey-FLP.N}2 P{ry[+t7.2]=GMR-lacZ.C(38.1)}TPN1; P{ry[+t7.2]=neoFRT}82B P{w[+mC]=lacW}scrib[j7B3] / TM6B, P{y[+t7.7] ry[+t7.2]=Car20y}TPN1, Tb[1]
23		ok	ok	ok	ok	ok	111425	y[d2] w[1118] P{ry[+t7.2]=ey-FLP.N}2 P{ry[+t7.2]=GMR-lacZ.C(38.1)}TPN1; P{ry[+t7.2]=neoFRT}82B P{w[+mC]=lacW}sima[j11B7] / TM6B, P{y[+t7.7] ry[+t7.2]=Car20y}TPN1, Tb[1]
24		ok	ok	ok	ok	ok	111459	y[d2] w[1118] P{ry[+t7.2]=ey-FLP.N}2 P{ry[+t7.2]=GMR-lacZ.C(38.1)}TPN1; P{ry[+t7.2]=neoFRT}82B P{w[+mC]=lacW}l(3)06536[j2E5] / TM6B, P{y[+t7.7] ry[+t7.2]=Car20y}TPN1, Tb[1]
25		ok	ok	ok	ok	ok	111479	y[d2] w[1118] P{ry[+t7.2]=ey-FLP.N}2 P{ry[+t7.2]=GMR-lacZ.C(38.1)}TPN1; P{ry[+t7.2]=neoFRT}82B P{w[+mGT]=GT1}hdc[BG00237] / TM6B, P{y[+t7.7] ry[+t7.2]=Car20y}TPN1, Tb[1]
26		ok	ok	ok	ok	ok	111535	y[d2] w[1118] P{ry[+t7.2]=ey-FLP.N}2 P{ry[+t7.2]=GMR-lacZ.C(38.1)}TPN1; P{ry[+t7.2]=neoFRT}82B P{y[+mDint2] w[BR.E.BR]=SUPor-P}KG02255 / TM6B, P{y[+t7.7] ry[+t7.2]=Car20y}TPN1, Tb[1]
27		ok	ok	ok	ok	ok	111546	y[d2] w[1118] P{ry[+t7.2]=ey-FLP.N}2 P{ry[+t7.2]=GMR-lacZ.C(38.1)}TPN1; P{ry[+t7.2]=neoFRT}82B P{y[+mDint2] w[BR.E.BR]=SUPor-P}CG5802[KG01634] / TM6B, P{y[+t7.7] ry[+t7.2]=Car20y}TPN1, Tb[1]
28		ok	ok	ok	ok	ok	111588	y[d2] w[1118] P{ry[+t7.2]=ey-FLP.N}2 P{ry[+t7.2]=GMR-lacZ.C(38.1)}TPN1; P{ry[+t7.2]=neoFRT}82B P{y[+mDint2] w[BR.E.BR]=SUPor-P}pyd[KG02008] / TM6B, P{y[+t7.7] ry[+t7.2]=Car20y}TPN1, Tb[1]
29		ok	ok	ok	ok	ok	111599	y[d2] w[1118] P{ry[+t7.2]=ey-FLP.N}2 P{ry[+t7.2]=GMR-lacZ.C(38.1)}TPN1; P{ry[+t7.2]=neoFRT}82B P{y[+mDint2] w[BR.E.BR]=SUPor-P}CG17838[KG01953] / TM6B, P{y[+t7.7] ry[+t7.2]=Car20y}TPN1, Tb[1]
30		ok	ok	ok	ok	ok	111733	y[d2] w[1118] P{ry[+t7.2]=ey-FLP.N}2 P{ry[+t7.2]=GMR-lacZ.C(38.1)}TPN1; P{ry[+t7.2]=neoFRT}82B P{w[+mGT]=GT1}tara[BG01673] / TM6B, P{y[+t7.7] ry[+t7.2]=Car20y}TPN1, Tb[1]
31		ok	ok	ok	ok	ok	114487	y[d2] w[1118] P{ry[+t7.2]=ey-FLP.N}2 P{ry[+t7.2]=GMR-lacZ.C(38.1)}TPN1; P{ry[+t7.2]=neoFRT}82B PBac{w[+mC]=RB}CG1607[e00971] / TM6B, P{y[+t7.7] ry[+t7.2]=Car20y}TPN1, Tb[1]
32		ok	ok	ok	ok	ok	114561	y[d2] w[1118] P{ry[+t7.2]=ey-FLP.N}2 P{ry[+t7.2]=GMR-lacZ.C(38.1)}TPN1; P{ry[+t7.2]=neoFRT}82B P{w[+mC]=XP}htl[d07110] / TM6B, P{y[+t7.7] ry[+t7.2]=Car20y}TPN1, Tb[1]
33		ok	ok	ok	ok	ok	111061	y[d2] w[1118] P{ry[+t7.2]=ey-FLP.N}2 P{ry[+t7.2]=GMR-lacZ.C(38.1)}TPN1; P{ry[+t7.2]=neoFRT}82B P{w[+mC]=lacW}l(3)L7321[L7321] / TM6B, P{y[+t7.7] ry[+t7.2]=Car20y}TPN1, Tb[1]
34		ok	ok	ok	ok	ok	111413	y[d2] w[1118] P{ry[+t7.2]=ey-FLP.N}2 P{ry[+t7.2]=GMR-lacZ.C(38.1)}TPN1; P{ry[+t7.2]=neoFRT}82B P{w[+mC]=lacW}l(3)j1E7[j1E7] / TM6B, P{y[+t7.7] ry[+t7.2]=Car20y}TPN1, Tb[1]
35		ok	ok	ok	ok	ok	111001	y[d2] w[1118] P{ry[+t7.2]=ey-FLP.N}2 P{ry[+t7.2]=GMR-lacZ.C(38.1)}TPN1; P{w[+mW.hs]=lwB}AA142 P{ry[+t7.2]=neoFRT}80B / TM6B, P{y[+t7.7] ry[+t7.2]=Car20y}TPN1, Tb[1]
36		ok	ok	ok	ok	ok	111002	y[d2] w[1118] P{ry[+t7.2]=ey-FLP.N}2 P{ry[+t7.2]=GMR-lacZ.C(38.1)}TPN1; P{w[+mC]=lacW}sls[j1D7] P{ry[+t7.2]=neoFRT}80B/ TM6B, P{y[+t7.7] ry[+t7.2]=Car20y}TPN1, Tb[1]
37	rough						111003	y[d2] w[1118] P{ry[+t7.2]=ey-FLP.N}2 P{ry[+t7.2]=GMR-lacZ.C(38.1)}TPN1; P{w[+mC]=lacW}Neos[L2249] P{ry[+t7.2]=neoFRT}80B/ TM6B, P{y[+t7.7] ry[+t7.2]=Car20y}TPN1, Tb[1]
38		ok	ok	ok	ok	ok	111007	y[d2] w[1118] P{ry[+t7.2]=ey-FLP.N}2 P{ry[+t7.2]=GMR-lacZ.C(38.1)}TPN1; P{w[+mC]=lacW}msn[j1E2] P{ry[+t7.2]=neoFRT}80B / TM6B, P{y[+t7.7] ry[+t7.2]=Car20y}TPN1, Tb[1]
39		ok		ok		ok	111008	y[d2] w[1118] P{ry[+t7.2]=ey-FLP.N}2 P{ry[+t7.2]=GMR-lacZ.C(38.1)}TPN1; P{w[+mC]=lacW}L3659 P{ry[+t7.2]=neoFRT}80B / TM6B, P{y[+t7.7] ry[+t7.2]=Car20y}TPN1, Tb[1]
40	rough						111009	y[d2] w[1118] P{ry[+t7.2]=ey-FLP.N}2 P{ry[+t7.2]=GMR-lacZ.C(38.1)}TPN1; P{w[+mC]=lacW}l(3)L1459[L1459] P{ry[+t7.2]=neoFRT}80B / TM6B, P{y[+t7.7] ry[+t7.2]=Car20y}TPN1, Tb[1]
41		ok	ok	ok	ok	ok	111011	y[d2] w[1118] P{ry[+t7.2]=ey-FLP.N}2 P{ry[+t7.2]=GMR-lacZ.C(38.1)}TPN1; P{w[+mC]=lacW}l(3)L4060[L4060]P{ry[+t7.2]=neoFRT}80B / TM6B, P{y[+t7.7] ry[+t7.2]=Car20y}TPN1, Tb[1]
42		ok	ok	ok	ok	ok	111013	y[d2] w[1118] P{ry[+t7.2]=ey-FLP.N}2 P{ry[+t7.2]=GMR-lacZ.C(38.1)}TPN1; P{w[+mC]=lacW}foi[j8E8] P{ry[+t7.2]=neoFRT}80B /TM6B, P{y[+t7.7] ry[+t7.2]=Car20y}TPN1, Tb[1]
43		ok	ok	ok	ok	ok	111014	y[d2] w[1118] P{ry[+t7.2]=ey-FLP.N}2 P{ry[+t7.2]=GMR-lacZ.C(38.1)}TPN1; P{w[+mC]=lacW}l(3)L0539[L0539]P{ry[+t7.2]=neoFRT}80B / TM6B, P{y[+t7.7] ry[+t7.2]=Car20y}TPN1, Tb[1]
44		ok	ok	ok	ok	ok	111015	y[d2] w[1118] P{ry[+t7.2]=ey-FLP.N}2 P{ry[+t7.2]=GMR-lacZ.C(38.1)}TPN1; P{w[+mC]=lacW}tna[L6731] P{ry[+t7.2]=neoFRT}80B /TM6B, P{y[+t7.7] ry[+t7.2]=Car20y}TPN1, Tb[1]
45	rough						111016	y[d2] w[1118] P{ry[+t7.2]=ey-FLP.N}2 P{ry[+t7.2]=GMR-lacZ.C(38.1)}TPN1; P{w[+mC]=lacW}l(3)j10B6[j10B6]P{ry[+t7.2]=neoFRT}80B / TM6B, P{y[+t7.7] ry[+t7.2]=Car20y}TPN1, Tb[1]
46		ok	ok	ok	ok	ok	111021	y[d2] w[1118] P{ry[+t7.2]=ey-FLP.N}2 P{ry[+t7.2]=GMR-lacZ.C(38.1)}TPN1; P{w[+mC]=lacW}frc[L6750] P{ry[+t7.2]=neoFRT}80B / TM6B, P{y[+t7.7] ry[+t7.2]=Car20y}TPN1, Tb[1]
47	rough						111022	y[d2] w[1118] P{ry[+t7.2]=ey-FLP.N}2 P{ry[+t7.2]=GMR-lacZ.C(38.1)}TPN1; P{w[+mC]=lacW}l(3)76BDm[L3809]P{ry[+t7.2]=neoFRT}80B / TM6B, P{y[+t7.7] ry[+t7.2]=Car20y}TPN1, Tb[1]
48	rough						111024	y[d2] w[1118] P{ry[+t7.2]=ey-FLP.N}2 P{ry[+t7.2]=GMR-lacZ.C(38.1)}TPN1; P{w[+mC]=lacW}l(3)L5541[L5541]P{ry[+t7.2]=neoFRT}80B / TM6B, P{y[+t7.7] ry[+t7.2]=Car20y}TPN1, Tb[1]
49	half white,half red	ok	ok	ok	ok	ok	111261	y[d2] w[1118] P{ry[+t7.2]=ey-FLP.N}2 P{ry[+t7.2]=GMR-lacZ.C(38.1)}TPN1; P{w[+mC]=lacW}mirr[cre2] P{ry[+t7.2]=neoFRT}80B / TM6B, P{y[+t7.7] ry[+t7.2]=Car20y}TPN1, Tb[1]
50	rough						111263	y[d2] w[1118] P{ry[+t7.2]=ey-FLP.N}2 P{ry[+t7.2]=GMR-lacZ.C(38.1)}TPN1; P{ry[+t7.2]=neoFRT}42D P{w[+mC]=lacW}Rs1[k09514] / CyO, y[+]
51	rough						111372	y[d2] w[1118] P{ry[+t7.2]=ey-FLP.N}2 P{ry[+t7.2]=GMR-lacZ.C(38.1)}TPN1; P{w[+mC]=lacW}l(3)j7C3[j7C3] P{ry[+t7.2]=neoFRT}80B/ TM6B, P{y[+t7.7] ry[+t7.2]=Car20y}TPN1, Tb[1]
52	small eye						111381	y[d2] w[1118] P{ry[+t7.2]=ey-FLP.N}2 P{ry[+t7.2]=GMR-lacZ.C(38.1)}TPN1; P{w[+mC]=lacW}j1B8, l(3)j1B8[j1B8]P{ry[+t7.2]=neoFRT}80B / TM6B, P{y[+t7.7] ry[+t7.2]=Car20y}TPN1, Tb[1]
53	rough						111383	y[d2] w[1118] P{ry[+t7.2]=ey-FLP.N}2 P{ry[+t7.2]=GMR-lacZ.C(38.1)}TPN1; P{w[+mC]=lacW}Nmt[j1C7] P{ry[+t7.2]=neoFRT}80B /TM6B, P{y[+t7.7] ry[+t7.2]=Car20y}TPN1, Tb[1]
54	rough						111384	y[d2] w[1118] P{ry[+t7.2]=ey-FLP.N}2 P{ry[+t7.2]=GMR-lacZ.C(38.1)}TPN1; P{w[+mC]=lacW}l(3)j5B6[j5B6] P{ry[+t7.2]=neoFRT}80B / TM6B, P{y[+t7.7] ry[+t7.2]=Car20y}TPN1, Tb[1]
55	rough						111386	y[d2] w[1118] P{ry[+t7.2]=ey-FLP.N}2 P{ry[+t7.2]=GMR-lacZ.C(38.1)}TPN1; P{w[+mC]=lacW}l(3)j2B9[j2B9]P{ry[+t7.2]=neoFRT}80B / TM6B, P{y[+t7.7] ry[+t7.2]=Car20y}TPN1, Tb[1]
56	rough						111389	y[d2] w[1118] P{ry[+t7.2]=ey-FLP.N}2 P{ry[+t7.2]=GMR-lacZ.C(38.1)}TPN1; P{w[+mC]=lacW}l(3)j2D3[j2D3]P{ry[+t7.2]=neoFRT}80B / TM6B, P{y[+t7.7] ry[+t7.2]=Car20y}TPN1, Tb[1]
57	rough						111391	y[d2] w[1118] P{ry[+t7.2]=ey-FLP.N}2 P{ry[+t7.2]=GMR-lacZ.C(38.1)}TPN1; P{w[+mC]=lacW}l(3)j2E11[j2E11]P{ry[+t7.2]=neoFRT}80B / TM6B, P{y[+t7.7] ry[+t7.2]=Car20y}TPN1, Tb[1]
58	rough						111395	y[d2] w[1118] P{ry[+t7.2]=ey-FLP.N}2 P{ry[+t7.2]=GMR-lacZ.C(38.1)}TPN1; P{w[+mC]=lacW}RhoGAP71E[j6B9]P{ry[+t7.2]=neoFRT}80B / TM6B, P{y[+t7.7] ry[+t7.2]=Car20y}TPN1, Tb[1]
59	rough						111398	y[d2] w[1118] P{ry[+t7.2]=ey-FLP.N}2 P{ry[+t7.2]=GMR-lacZ.C(38.1)}TPN1; P{w[+mC]=lacW}l(3)72Dn[j5A4]P{ry[+t7.2]=neoFRT}80B / TM6B, P{y[+t7.7] ry[+t7.2]=Car20y}TPN1, Tb[1]
60		ok	ok	ok	ok	ok	111399	y[d2] w[1118] P{ry[+t7.2]=ey-FLP.N}2 P{ry[+t7.2]=GMR-lacZ.C(38.1)}TPN1; P{w[+mC]=lacW}l(3)s3123[s3123] P{ry[+t7.2]=neoFRT}80B / TM6B, P{y[+t7.7] ry[+t7.2]=Car20y}TPN1, Tb[1]
61		ok	ok	ok	ok	ok	111400	y[d2] w[1118] P{ry[+t7.2]=ey-FLP.N}2 P{ry[+t7.2]=GMR-lacZ.C(38.1)}TPN1; P{w[+mC]=lacW}dsx-c73A[j10E8]P{ry[+t7.2]=neoFRT}80B / TM6B, P{y[+t7.7] ry[+t7.2]=Car20y}TPN1, Tb[1]
62		ok	ok	ok	ok	ok	111403	y[d2] w[1118] P{ry[+t7.2]=ey-FLP.N}2 P{ry[+t7.2]=GMR-lacZ.C(38.1)}TPN1; P{w[+mC]=lacW}l(3)j13B3[j13B3] P{ry[+t7.2]=neoFRT}80B / TM6B, P{y[+t7.7] ry[+t7.2]=Car20y}TPN1, Tb[1]
63		ok	ok	ok	ok	ok	111404	y[d2] w[1118] P{ry[+t7.2]=ey-FLP.N}2 P{ry[+t7.2]=GMR-lacZ.C(38.1)}TPN1; P{w[+mC]=lacW}l(3)j4E6[j4E6] P{ry[+t7.2]=neoFRT}80B / TM6B, P{y[+t7.7] ry[+t7.2]=Car20y}TPN1, Tb[1]
64	lethal						111457	y[d2] w[1118] P{ry[+t7.2]=ey-FLP.N}2 P{ry[+t7.2]=GMR-lacZ.C(38.1)}TPN1; P{w[+mC]=lacW}Idh[L3852] P{ry[+t7.2]=neoFRT}80B /TM6B, P{y[+t7.7] ry[+t7.2]=Car20y}TPN1, Tb[1]
65	lethal						111488	y[d2] w[1118] P{ry[+t7.2]=ey-FLP.N}2 P{ry[+t7.2]=GMR-lacZ.C(38.1)}TPN1; P{w[+mGT]=GT1}hipk[BG00855] P{ry[+t7.2]=neoFRT}80B / TM6B, P{y[+t7.7] ry[+t7.2]=Car20y}TPN1, Tb[1]
66	lethal						111490	y[d2] w[1118] P{ry[+t7.2]=ey-FLP.N}2 P{ry[+t7.2]=GMR-lacZ.C(38.1)}TPN1; P{w[+mGT]=GT1}sgl[BG02666]P{ry[+t7.2]=neoFRT}80B / TM6B, P{y[+t7.7] ry[+t7.2]=Car20y}TPN1, Tb[1]
67		ok	ok	ok	ok	ok	111491	y[d2] w[1118] P{ry[+t7.2]=ey-FLP.N}2 P{ry[+t7.2]=GMR-lacZ.C(38.1)}TPN1; P{w[+mGT]=GT1}Rgl[BG02025] P{ry[+t7.2]=neoFRT}80B / TM6B, P{y[+t7.7] ry[+t7.2]=Car20y}TPN1, Tb[1]
68	lethal						111492	y[d2] w[1118] P{ry[+t7.2]=ey-FLP.N}2 P{ry[+t7.2]=GMR-lacZ.C(38.1)}TPN1; P{w[+mGT]=GT1}mnd[BG01434] P{ry[+t7.2]=neoFRT}80B / TM6B, P{y[+t7.7] ry[+t7.2]=Car20y}TPN1, Tb[1]
69		ok	ok	ok	ok	ok	111495	y[d2] w[1118] P{ry[+t7.2]=ey-FLP.N}2 P{ry[+t7.2]=GMR-lacZ.C(38.1)}TPN1; P{w[+mGT]=GT1}sina[BG02648]P{ry[+t7.2]=neoFRT}80B / TM6B, P{y[+t7.7] ry[+t7.2]=Car20y}TPN1, Tb[1]
70	rough						111517	y[d2] w[1118] P{ry[+t7.2]=ey-FLP.N}2 P{ry[+t7.2]=GMR-lacZ.C(38.1)}TPN1; P{y[+mDint2] w[BR.E.BR]=SUPor-P}CG7728[KG00300]P{ry[+t7.2]=neoFRT}80B / TM6B, P{y[+t7.7] ry[+t7.2]=Car20y}TPN1, Tb[1]
71		ok	ok	ok	ok	ok	111518	y[d2] w[1118] P{ry[+t7.2]=ey-FLP.N}2 P{ry[+t7.2]=GMR-lacZ.C(38.1)}TPN1; P{w[+mGT]=GT1}ftz-f1[BG01734] P{ry[+t7.2]=neoFRT}80B / TM6B, P{y[+t7.7] ry[+t7.2]=Car20y}TPN1, Tb[1]
72	small eye		ok	ok	ok	ok	111519	y[d2] w[1118] P{ry[+t7.2]=ey-FLP.N}2 P{ry[+t7.2]=GMR-lacZ.C(38.1)}TPN1; P{w[+mGT]=GT1}hipk[BG02654] P{ry[+t7.2]=neoFRT}80B / TM6B, P{y[+t7.7] ry[+t7.2]=Car20y}TPN1, Tb[1]
73		ok	ok	ok	ok	ok	111537	y[d2] w[1118] P{ry[+t7.2]=ey-FLP.N}2 P{ry[+t7.2]=GMR-lacZ.C(38.1)}TPN1; P{y[+mDint2] w[BR.E.BR]=SUPor-P}JIL-1[KG02848]P{ry[+t7.2]=neoFRT}80B / TM6B, P{y[+t7.7] ry[+t7.2]=Car20y}TPN1, Tb[1]
74		ok	ok	ok	ok	ok	111544	y[d2] w[1118] P{ry[+t7.2]=ey-FLP.N}2 P{ry[+t7.2]=GMR-lacZ.C(38.1)}TPN1; P{y[+mDint2] w[BR.E.BR]=SUPor-P}KG01427P{ry[+t7.2]=neoFRT}80B / TM6B, P{y[+t7.7] ry[+t7.2]=Car20y}TPN1, Tb[1]
75		ok	ok	ok	ok	ok	111545	y[d2] w[1118] P{ry[+t7.2]=ey-FLP.N}2 P{ry[+t7.2]=GMR-lacZ.C(38.1)}TPN1; P{y[+mDint2] w[BR.E.BR]=SUPor-P}Tsf2[KG01571]P{ry[+t7.2]=neoFRT}80B / TM6B, P{y[+t7.7] ry[+t7.2]=Car20y}TPN1, Tb[1]
76		ok	ok	ok	ok	ok	111559	y[d2] w[1118] P{ry[+t7.2]=ey-FLP.N}2 P{ry[+t7.2]=GMR-lacZ.C(38.1)}TPN1; P{y[+mDint2] w[BR.E.BR]=SUPor-P}Cip4[KG01429]P{ry[+t7.2]=neoFRT}80B / TM6B, P{y[+t7.7] ry[+t7.2]=Car20y}TPN1, Tb[1]
77	lethal						111568	y[d2] w[1118] P{ry[+t7.2]=ey-FLP.N}2 P{ry[+t7.2]=GMR-lacZ.C(38.1)}TPN1; P{ry[+t7.2]=neoFRT}82B P{y[+mDint2] w[BR.E.BR]=SUPor-P}CG1746[KG01914] / TM6B, P{y[+t7.7] ry[+t7.2]=Car20y}TPN1, Tb[1]
78	rough						111608	y[d2] w[1118] P{ry[+t7.2]=ey-FLP.N}2 P{ry[+t7.2]=GMR-lacZ.C(38.1)}TPN1; P{y[+mDint2] w[BR.E.BR]=SUPor-P}mRpL17[KG06809] P{ry[+t7.2]=neoFRT}80B / TM6B, P{y[+t7.7] ry[+t7.2]=Car20y}TPN1, Tb[1]
79	small eye						111611	y[d2] w[1118] P{ry[+t7.2]=ey-FLP.N}2 P{ry[+t7.2]=GMR-lacZ.C(38.1)}TPN1; P{y[+mDint2] w[BR.E.BR]=SUPor-P}CG8108[KG05452]P{ry[+t7.2]=neoFRT}80B / TM6B, P{y[+t7.7] ry[+t7.2]=Car20y}TPN1, Tb[1]
80	small eye						111618	y[d2] w[1118] P{ry[+t7.2]=ey-FLP.N}2 P{ry[+t7.2]=GMR-lacZ.C(38.1)}TPN1; P{y[+mDint2] w[BR.E.BR]=SUPor-P}pbl[KG07669]P{ry[+t7.2]=neoFRT}80B / TM6B, P{y[+t7.7] ry[+t7.2]=Car20y}TPN1, Tb[1]
81		ok	ok	ok	ok	ok	111620	y[d2] w[1118] P{ry[+t7.2]=ey-FLP.N}2 P{ry[+t7.2]=GMR-lacZ.C(38.1)}TPN1; P{y[+mDint2] w[BR.E.BR]=SUPor-P}Gl[KG07739] P{ry[+t7.2]=neoFRT}80B / TM6B, P{y[+t7.7] ry[+t7.2]=Car20y}TPN1, Tb[1]
82		ok	ok	ok	ok	ok	111631	y[d2] w[1118] P{ry[+t7.2]=ey-FLP.N}2 P{ry[+t7.2]=GMR-lacZ.C(38.1)}TPN1; P{y[+mDint2] w[BR.E.BR]=SUPor-P}nuf[KG00314] P{ry[+t7.2]=neoFRT}80B / TM6B, P{y[+t7.7] ry[+t7.2]=Car20y}TPN1, Tb[1]
83		ok	ok	ok	ok	ok	111635	y[d2] w[1118] P{ry[+t7.2]=ey-FLP.N}2 P{ry[+t7.2]=GMR-lacZ.C(38.1)}TPN1; P{y[+mDint2] w[BR.E.BR]=SUPor-P}KG04809P{ry[+t7.2]=neoFRT}80B / TM6B, P{y[+t7.7] ry[+t7.2]=Car20y}TPN1, Tb[1]
84	rough						111637	y[d2] w[1118] P{ry[+t7.2]=ey-FLP.N}2 P{ry[+t7.2]=GMR-lacZ.C(38.1)}TPN1; P{y[+mDint2] w[BR.E.BR]=SUPor-P}CG4769[KG05986]P{ry[+t7.2]=neoFRT}80B / TM6B, P{y[+t7.7] ry[+t7.2]=Car20y}TPN1, Tb[1]
85		ok	ok	ok	ok	ok	111638	y[d2] w[1118] P{ry[+t7.2]=ey-FLP.N}2 P{ry[+t7.2]=GMR-lacZ.C(38.1)}TPN1; P{y[+mDint2] w[BR.E.BR]=SUPor-P}Lasp[KG06720]P{ry[+t7.2]=neoFRT}80B / TM6B, P{y[+t7.7] ry[+t7.2]=Car20y}TPN1, Tb[1]
86		ok	ok	ok		ok	111649	y[d2] w[1118] P{ry[+t7.2]=ey-FLP.N}2 P{ry[+t7.2]=GMR-lacZ.C(38.1)}TPN1; P{y[+mDint2] w[BR.E.BR]=SUPor-P}tral[KG08052] P{ry[+t7.2]=neoFRT}80B / TM6B, P{y[+t7.7] ry[+t7.2]=Car20y}TPN1, Tb[1]
87	rough						111651	y[d2] w[1118] P{ry[+t7.2]=ey-FLP.N}2 P{ry[+t7.2]=GMR-lacZ.C(38.1)}TPN1; P{y[+mDint2] w[BR.E.BR]=SUPor-P}CG33276[KG08138] P{ry[+t7.2]=neoFRT}80B / TM6B, P{y[+t7.7] ry[+t7.2]=Car20y}TPN1, Tb[1]
88		ok	ok	ok	ok	ok	111653	y[d2] w[1118] P{ry[+t7.2]=ey-FLP.N}2 P{ry[+t7.2]=GMR-lacZ.C(38.1)}TPN1; P{y[+mDint2] w[BR.E.BR]=SUPor-P}KG08216P{ry[+t7.2]=neoFRT}80B / TM6B, P{y[+t7.7] ry[+t7.2]=Car20y}TPN1, Tb[1]
89		ok	ok	ok	ok	ok	111664	y[d2] w[1118] P{ry[+t7.2]=ey-FLP.N}2 P{ry[+t7.2]=GMR-lacZ.C(38.1)}TPN1; P{w[+mC] y[+mDint2]=EPgy2}CG10616[EY00474]P{ry[+t7.2]=neoFRT}80B / TM6B, P{y[+t7.7] ry[+t7.2]=Car20y}TPN1, Tb[1]
90		ok	ok	ok	ok	ok	111665	y[d2] w[1118] P{ry[+t7.2]=ey-FLP.N}2 P{ry[+t7.2]=GMR-lacZ.C(38.1)}TPN1; P{w[+mC] y[+mDint2]=EPgy2}Hsc70Cb[EY00671]P{ry[+t7.2]=neoFRT}80B / TM6B, P{y[+t7.7] ry[+t7.2]=Car20y}TPN1, Tb[1]
91	lethal						111666	y[d2] w[1118] P{ry[+t7.2]=ey-FLP.N}2 P{ry[+t7.2]=GMR-lacZ.C(38.1)}TPN1; P{w[+mC] y[+mDint2]=EPgy2}btl[EY01638] P{ry[+t7.2]=neoFRT}80B / TM6B, P{y[+t7.7] ry[+t7.2]=Car20y}TPN1, Tb[1]
92	small eye						111676	y[d2] w[1118] P{ry[+t7.2]=ey-FLP.N}2 P{ry[+t7.2]=GMR-lacZ.C(38.1)}TPN1; P{y[+mDint2] w[BR.E.BR]=SUPor-P}KG07676P{ry[+t7.2]=neoFRT}80B / TM6B, P{y[+t7.7] ry[+t7.2]=Car20y}TPN1, Tb[1]
93	rough						111679	y[d2] w[1118] P{ry[+t7.2]=ey-FLP.N}2 P{ry[+t7.2]=GMR-lacZ.C(38.1)}TPN1; P{y[+mDint2] w[BR.E.BR]=SUPor-P}CG12605[KG08321] P{ry[+t7.2]=neoFRT}80B / TM6B, P{y[+t7.7] ry[+t7.2]=Car20y}TPN1, Tb[1]
94		ok	ok	ok	ok	ok	111684	y[d2] w[1118] P{ry[+t7.2]=ey-FLP.N}2 P{ry[+t7.2]=GMR-lacZ.C(38.1)}TPN1; P{y[+mDint2] w[BR.E.BR]=SUPor-P}KG08949 P{ry[+t7.2]=neoFRT}80B / TM6B, P{y[+t7.7] ry[+t7.2]=Car20y}TPN1, Tb[1]
95	small eye						111686	y[d2] w[1118] P{ry[+t7.2]=ey-FLP.N}2 P{ry[+t7.2]=GMR-lacZ.C(38.1)}TPN1; P{y[+mDint2] w[BR.E.BR]=SUPor-P}KG09086aP{y[+mDint2] w[BR.E.BR]=SUPor-P}CG13928[KG09086b] P{ry[+t7.2]=neoFRT}80B / TM6B, P{y[+t7.7] ry[+t7.2]=Car20y}TPN1,Tb[1]
96		ok	ok	ok	ok	ok	111691	y[d2] w[1118] P{ry[+t7.2]=ey-FLP.N}2 P{ry[+t7.2]=GMR-lacZ.C(38.1)}TPN1; P{y[+mDint2] w[BR.E.BR]=SUPor-P}KG09404 P{ry[+t7.2]=neoFRT}80B / TM6B, P{y[+t7.7] ry[+t7.2]=Car20y}TPN1, Tb[1]
97	rough						111692	y[d2] w[1118] P{ry[+t7.2]=ey-FLP.N}2 P{ry[+t7.2]=GMR-lacZ.C(38.1)}TPN1; P{y[+mDint2] w[BR.E.BR]=SUPor-P}Blimp-1[KG09531] P{ry[+t7.2]=neoFRT}80B / TM6B, P{y[+t7.7] ry[+t7.2]=Car20y}TPN1, Tb[1]
98		ok	ok	ok	ok	ok	111700	y[d2] w[1118] P{ry[+t7.2]=ey-FLP.N}2 P{ry[+t7.2]=GMR-lacZ.C(38.1)}TPN1; P{y[+mDint2] w[BR.E.BR]=SUPor-P}phol[KG10524]P{ry[+t7.2]=neoFRT}80B / TM6B, P{y[+t7.7] ry[+t7.2]=Car20y}TPN1, Tb[1]
99	lethal						111734	y[d2] w[1118] P{ry[+t7.2]=ey-FLP.N}2 P{ry[+t7.2]=GMR-lacZ.C(38.1)}TPN1; P{y[+mDint2] w[BR.E.BR]=SUPor-P}rols[KG00312]P{ry[+t7.2]=neoFRT}rols[KG00312]P{ry[+t7.2]=neoFRT}80B / TM6B, P{y[+t7.7] ry[+t7.2]=Car20y}TPN1, Tb[1]
100		ok	Dispersion	ok	Dispersion	ok	111596	y[d2] w[1118] P{ry[+t7.2]=ey-FLP.N}2 P{ry[+t7.2]=GMR-lacZ.C(38.1)}TPN1; P{y[+mDint2] w[BR.E.BR]=SUPor-P}ifc[KG00418] P{ry[+t7.2]=neoFRT}40A / CyO, y[+]
101		ok	ok	ok	ok	ok	111580	y[d2] w[1118] P{ry[+t7.2]=ey-FLP.N}2 P{ry[+t7.2]=GMR-lacZ.C(38.1)}TPN1; P{y[+mDint2] w[BR.E.BR]=SUPor-P}Rat1[KG04760] P{ry[+t7.2]=neoFRT}40A / CyO, y[+]
102		ok	ok	ok	ok	ok	111562	y[d2] w[1118] P{ry[+t7.2]=ey-FLP.N}2 P{ry[+t7.2]=GMR-lacZ.C(38.1)}TPN1; P{y[+mDint2] w[BR.E.BR]=SUPor-P}dimm[KG02598] P{ry[+t7.2]=neoFRT}40A / CyO, y[+]
103		ok	ok	ok	ok	ok	111603	y[d2] w[1118] P{ry[+t7.2]=ey-FLP.N}2 P{ry[+t7.2]=GMR-lacZ.C(38.1)}TPN1; P{y[+mDint2] w[BR.E.BR]=SUPor-P}Kr-h2[KG06150] P{ry[+t7.2]=neoFRT}40A / CyO, y[+]
104		ok	ok	ok	ok	ok	111597	y[d2] w[1118] P{ry[+t7.2]=ey-FLP.N}2 P{ry[+t7.2]=GMR-lacZ.C(38.1)}TPN1; P{y[+mDint2] w[BR.E.BR]=SUPor-P}vri[KG01220] P{ry[+t7.2]=neoFRT}40A / CyO, y[+]
105		ok	ok	ok	ok	ok	111571	y[d2] w[1118] P{ry[+t7.2]=ey-FLP.N}2 P{ry[+t7.2]=GMR-lacZ.C(38.1)}TPN1; P{y[+mDint2] w[BR.E.BR]=SUPor-P}KG03055 P{ry[+t7.2]=neoFRT}40A / CyO, y[+]
106		ok	ok	ok	ok	ok	111520	y[d2] w[1118] P{ry[+t7.2]=ey-FLP.N}2 P{ry[+t7.2]=GMR-lacZ.C(38.1)}TPN1; P{w[+mGT]=GT1}chif[BG02820] P{ry[+t7.2]=neoFRT}40A / CyO, y[+]
107		ok	ok	ok	ok	ok	111222	y[d2] w[1118] P{ry[+t7.2]=ey-FLP.N}2 P{ry[+t7.2]=GMR-lacZ.C(38.1)}TPN1; P{w[+mC]=lacW}cana[k07716] P{ry[+t7.2]=neoFRT}40A / CyO, y[+]
108		ok	ok	ok	ok	ok	111338	y[d2] w[1118] P{ry[+t7.2]=ey-FLP.N}2 P{ry[+t7.2]=GMR-lacZ.C(38.1)}TPN1; P{w[+mC]=lacW}l(2)k14206[k14206] P{ry[+t7.2]=neoFRT}40A / CyO, y[+]
109		ok	ok	ok	ok	ok	111143	y[d2] w[1118] P{ry[+t7.2]=ey-FLP.N}2 P{ry[+t7.2]=GMR-lacZ.C(38.1)}TPN1; P{w[+mC]=lacW}eIF-4a[k01501] P{ry[+t7.2]=neoFRT}40A / CyO, y[+]
110		ok	ok	ok	ok	ok	111206	y[d2] w[1118] P{ry[+t7.2]=ey-FLP.N}2 P{ry[+t7.2]=GMR-lacZ.C(38.1)}TPN1; P{w[+mC]=lacW}l(2)k07005[k07005] P{ry[+t7.2]=neoFRT}40A / CyO, y[+]
111		ok	ok	ok	ok	ok	111472	y[d2] w[1118] P{ry[+t7.2]=ey-FLP.N}2 P{ry[+t7.2]=GMR-lacZ.C(38.1)}TPN1; P{w[+mC]=lacW}k04909a P{w[+mC]=lacW}l(2)k04909b[k04909b] P{ry[+t7.2]=neoFRT}40A / CyO, y[+]
112		ok	ok	ok	ok	ok	111463	y[d2] w[1118] P{ry[+t7.2]=ey-FLP.N}2 P{ry[+t7.2]=GMR-lacZ.C(38.1)}TPN1; P{w[+mC]=lacW}k14816b P{w[+mC]=lacW}l(2)k14816[k14816] P{ry[+t7.2]=neoFRT}40A / CyO, y[+]
113		ok	ok	ok	ok	ok	111118	y[d2] w[1118] P{ry[+t7.2]=ey-FLP.N}2 P{ry[+t7.2]=GMR-lacZ.C(38.1)}TPN1; P{w[+mC]=lacW}Btk29A[k00206] P{ry[+t7.2]=neoFRT}40A / CyO, y[+]
114		ok	ok	ok	ok	ok	111106	y[d2] w[1118] P{ry[+t7.2]=ey-FLP.N}2 P{ry[+t7.2]=GMR-lacZ.C(38.1)}TPN1; P{w[+mC]=lacW}tutl[k14703] P{ry[+t7.2]=neoFRT}40A / CyO, y[+]
115		ok	ok	ok	ok	ok	111104	y[d2] w[1118] P{ry[+t7.2]=ey-FLP.N}2 P{ry[+t7.2]=GMR-lacZ.C(38.1)}TPN1; P{w[+mC]=lacW}U2af38[k14504], Hop[k14504] P{ry[+t7.2]=neoFRT}40A / CyO, y[+]
116		ok	ok	ok	ok	ok	111121	y[d2] w[1118] P{ry[+t7.2]=ey-FLP.N}2 P{ry[+t7.2]=GMR-lacZ.C(38.1)}TPN1; P{w[+mC]=lacW}xl6[k00230] P{ry[+t7.2]=neoFRT}40A / CyO, y[+]
117		ok	ok	ok	ok	ok	111068	y[d2] w[1118] P{ry[+t7.2]=ey-FLP.N}2 P{ry[+t7.2]=GMR-lacZ.C(38.1)}TPN1; P{w[+mC]=lacW}capt[k01217] P{ry[+t7.2]=neoFRT}40A / CyO, y[+]
118		ok	ok	ok	ok	ok	111228	y[d2] w[1118] P{ry[+t7.2]=ey-FLP.N}2 P{ry[+t7.2]=GMR-lacZ.C(38.1)}TPN1; P{w[+mC]=lacW}l(2)k07914[k07914] P{ry[+t7.2]=neoFRT}40A / CyO, y[+]
119		ok	ok	ok	ok	ok	111204	y[d2] w[1118] P{ry[+t7.2]=ey-FLP.N}2 P{ry[+t7.2]=GMR-lacZ.C(38.1)}TPN1; P{w[+mC]=lacW}spen[k06805] P{ry[+t7.2]=neoFRT}40A / CyO, y[+]
120		ok	ok	ok	ok	ok	111266	y[d2] w[1118] P{ry[+t7.2]=ey-FLP.N}2 P{ry[+t7.2]=GMR-lacZ.C(38.1)}TPN1; P{w[+mC]=lacW}CG17646[k09624], l(2)k09624[k09624] P{ry[+t7.2]=neoFRT}40A / CyO, y[+]
121		ok	ok	ok	ok	ok	111125	y[d2] w[1118] P{ry[+t7.2]=ey-FLP.N}2 P{ry[+t7.2]=GMR-lacZ.C(38.1)}TPN1; P{w[+mC]=lacW}KdelR[k00311] P{ry[+t7.2]=neoFRT}40A / CyO, y[+]
122		ok	ok	ok	ok	ok	111243	y[d2] w[1118] P{ry[+t7.2]=ey-FLP.N}2 P{ry[+t7.2]=GMR-lacZ.C(38.1)}TPN1; P{w[+mC]=lacW}k08617 P{ry[+t7.2]=neoFRT}40A / CyO, y[+]
123		ok	ok	ok	ok	ok	111234	y[d2] w[1118] P{ry[+t7.2]=ey-FLP.N}2 P{ry[+t7.2]=GMR-lacZ.C(38.1)}TPN1; P{w[+mC]=lacW}E7-2-17 P{ry[+t7.2]=neoFRT}40A / CyO, y[+]
124		ok	ok	ok	ok	ok	111159	y[d2] w[1118] P{ry[+t7.2]=ey-FLP.N}2 P{ry[+t7.2]=GMR-lacZ.C(38.1)}TPN1; P{w[+mC]=lacW}l(2)k03201[k03201] P{ry[+t7.2]=neoFRT}40A / CyO, y[+]
125		ok	ok	ok	ok	ok	111145	y[d2] w[1118] P{ry[+t7.2]=ey-FLP.N}2 P{ry[+t7.2]=GMR-lacZ.C(38.1)}TPN1; P{w[+mC]=lacW}Ddc[k02104] P{ry[+t7.2]=neoFRT}40A / CyO, y[+]
126		ok	ok	ok	ok	ok	111214	y[d2] w[1118] P{ry[+t7.2]=ey-FLP.N}2 P{ry[+t7.2]=GMR-lacZ.C(38.1)}TPN1; P{w[+mC]=lacW}kek1[k07332] P{ry[+t7.2]=neoFRT}40A / CyO, y[+]
127		ok	ok	ok	ok	ok	111209	y[d2] w[1118] P{ry[+t7.2]=ey-FLP.N}2 P{ry[+t7.2]=GMR-lacZ.C(38.1)}TPN1; P{w[+mC]=lacW}Akap200[k07118a] P{ry[+t7.2]=neoFRT}40A / CyO, y[+]
128		ok	ok	ok	ok	ok	111136	y[d2] w[1118] P{ry[+t7.2]=ey-FLP.N}2 P{ry[+t7.2]=GMR-lacZ.C(38.1)}TPN1; P{w[+mC]=lacW}l(2)k01206[k01206] P{ry[+t7.2]=neoFRT}40A / CyO, y[+]
129		ok	ok	ok	ok	ok	111201	y[d2] w[1118] P{ry[+t7.2]=ey-FLP.N}2 P{ry[+t7.2]=GMR-lacZ.C(38.1)}TPN1; P{w[+mC]=lacW}me31B[k06607] P{ry[+t7.2]=neoFRT}40A / CyO, y[+]
130		ok	ok	ok	ok	ok	111134	y[d2] w[1118] P{ry[+t7.2]=ey-FLP.N}2 P{ry[+t7.2]=GMR-lacZ.C(38.1)}TPN1; P{w[+mC]=lacW}ed[k01102] P{ry[+t7.2]=neoFRT}40A / CyO, y[+]
131		ok	ok	ok	ok	ok	111079	y[d2] w[1118] P{ry[+t7.2]=ey-FLP.N}2 P{ry[+t7.2]=GMR-lacZ.C(38.1)}TPN1; P{w[+mC]=lacW}crol[k05205] P{ry[+t7.2]=neoFRT}40A / CyO, y[+]
132		ok	ok	ok	ok	ok	111064	y[d2] w[1118] P{ry[+t7.2]=ey-FLP.N}2 P{ry[+t7.2]=GMR-lacZ.C(38.1)}TPN1; P{w[+mC]=lacW}esg[k00606] P{ry[+t7.2]=neoFRT}40A / CyO, y[+]
133		ok	ok	ok	ok	ok	111265	y[d2] w[1118] P{ry[+t7.2]=ey-FLP.N}2 P{ry[+t7.2]=GMR-lacZ.C(38.1)}TPN1; P{w[+mC]=lacW}l(3)B3-3-21[1] P{ry[+t7.2]=neoFRT}40A / CyO, y[+]
134		ok	ok	ok	ok	ok	111291	y[d2] w[1118] P{ry[+t7.2]=ey-FLP.N}2 P{ry[+t7.2]=GMR-lacZ.C(38.1)}TPN1; P{w[+mC]=lacW}l(2)k10609[k10609] P{ry[+t7.2]=neoFRT}40A / CyO, y[+]
135		ok	ok	ok	ok	ok	111173	y[d2] w[1118] P{ry[+t7.2]=ey-FLP.N}2 P{ry[+t7.2]=GMR-lacZ.C(38.1)}TPN1; P{w[+mC]=lacW}Sec61alpha[k04917] P{ry[+t7.2]=neoFRT}40A / CyO, y[+]
136		ok	ok	ok	ok	ok	111430	y[d2] w[1118] P{ry[+t7.2]=ey-FLP.N}2 P{ry[+t7.2]=GMR-lacZ.C(38.1)}TPN1; P{w[+mC]=lacW}l(2)s5379[s5379] P{ry[+t7.2]=neoFRT}40A / CyO, y[+]
137		ok	ok	ok	ok	ok	111267	y[d2] w[1118] P{ry[+t7.2]=ey-FLP.N}2 P{ry[+t7.2]=GMR-lacZ.C(38.1)}TPN1; P{w[+tAR] ry[+t7.2AR]=wA[R]}rk[11P] P{ry[+t7.2]=neoFRT}40A / CyO, y[+]
138		ok	ok	ok	ok	ok	111286	y[d2] w[1118] P{ry[+t7.2]=ey-FLP.N}2 P{ry[+t7.2]=GMR-lacZ.C(38.1)}TPN1; P{w[+mC]=lacW}l(2)k10239[k10239] P{ry[+t7.2]=neoFRT}40A / CyO, y[+]
139		ok	ok	ok	ok	ok	111373	y[d2] w[1118] P{ry[+t7.2]=ey-FLP.N}2 P{ry[+t7.2]=GMR-lacZ.C(38.1)}TPN1; P{w[+mC]=lacW}s4989, l(2)s4989[s4989] P{ry[+t7.2]=neoFRT}40A / CyO, y[+]
140		ok	ok	ok	ok	ok	111462	y[d2] w[1118] P{ry[+t7.2]=ey-FLP.N}2 P{ry[+t7.2]=GMR-lacZ.C(38.1)}TPN1; P{w[+mC]=lacW}k06608a P{w[+mC]=lacW}l(2)k06608b[k06608b] P{ry[+t7.2]=neoFRT}40A / CyO, y[+]
141		ok	ok	ok	ok	ok	111357	y[d2] w[1118] P{ry[+t7.2]=ey-FLP.N}2 P{ry[+t7.2]=GMR-lacZ.C(38.1)}TPN1; P{w[+mC]=lacW}l(2)k16215[k16215] P{ry[+t7.2]=neoFRT}40A / CyO, y[+]
142		ok	ok	ok	ok	ok	111434	y[d2] w[1118] P{ry[+t7.2]=ey-FLP.N}2 P{ry[+t7.2]=GMR-lacZ.C(38.1)}TPN1; P{w[+mC]=lacW}PRL-1[k09834], l(2)k09834[k09834] P{ry[+t7.2]=neoFRT}40A / CyO, y[+]
143		ok	ok	ok	ok	ok	111494	y[d2] w[1118] P{ry[+t7.2]=ey-FLP.N}2 P{ry[+t7.2]=GMR-lacZ.C(38.1)}TPN1; P{w[+mGT]=GT1}l(2)35Di[BG02008] P{ry[+t7.2]=neoFRT}40A / CyO, y[+]
144		ok	ok	ok	ok	ok	111344	y[d2] w[1118] P{ry[+t7.2]=ey-FLP.N}2 P{ry[+t7.2]=GMR-lacZ.C(38.1)}TPN1; P{w[+mC]=lacW}grp[k15102] P{ry[+t7.2]=neoFRT}40A / CyO, y[+]
145		ok	ok	ok	ok	ok	111327	y[d2] w[1118] P{ry[+t7.2]=ey-FLP.N}2 P{ry[+t7.2]=GMR-lacZ.C(38.1)}TPN1; P{w[+mC]=lacW}Bsg[k13638] P{ry[+t7.2]=neoFRT}40A / CyO, y[+]
146		ok	ok	ok	ok	ok	111257	y[d2] w[1118] P{ry[+t7.2]=ey-FLP.N}2 P{ry[+t7.2]=GMR-lacZ.C(38.1)}TPN1; P{w[+mC]=lacW}l(2)k09116[k09116] P{ry[+t7.2]=neoFRT}40A / CyO, y[+]
147		ok	ok	ok	ok	ok	111328	y[d2] w[1118] P{ry[+t7.2]=ey-FLP.N}2 P{ry[+t7.2]=GMR-lacZ.C(38.1)}TPN1; P{w[+mC]=lacW}Sema-1a[k13702] P{ry[+t7.2]=neoFRT}40A / CyO, y[+]
148		ok	ok	ok	ok	ok	111374	y[d2] w[1118] P{ry[+t7.2]=ey-FLP.N}2 P{ry[+t7.2]=GMR-lacZ.C(38.1)}TPN1; P{w[+mC]=lacW}l(2)s2978[s2978] P{ry[+t7.2]=neoFRT}40A / CyO, y[+]
149		ok	ok	ok	ok	ok	111474	y[d2] w[1118] P{ry[+t7.2]=ey-FLP.N}2 P{ry[+t7.2]=GMR-lacZ.C(38.1)}TPN1; P{w[+mC]=lacW}l(2)k03906a[k03906a] P{ry[+t7.2]=neoFRT}40A / CyO, y[+]
150		ok	ok	ok	ok	ok	111304	y[d2] w[1118] P{ry[+t7.2]=ey-FLP.N}2 P{ry[+t7.2]=GMR-lacZ.C(38.1)}TPN1; P{w[+mC]=lacW}kis[k11324] P{ry[+t7.2]=neoFRT}40A / CyO, y[+]
151		ok	ok	ok	ok	ok	111359	y[d2] w[1118] P{ry[+t7.2]=ey-FLP.N}2 P{ry[+t7.2]=GMR-lacZ.C(38.1)}TPN1; P{w[+mC]=lacW}RpI135[k16513] P{ry[+t7.2]=neoFRT}40A / CyO, y[+]
152		ok	ok	ok	ok	ok	111252	y[d2] w[1118] P{ry[+t7.2]=ey-FLP.N}2 P{ry[+t7.2]=GMR-lacZ.C(38.1)}TPN1; P{w[+mC]=lacW}Tps1[k08903] P{ry[+t7.2]=neoFRT}40A / CyO, y[+]
153		ok	ok	ok	ok	ok	111281	y[d2] w[1118] P{ry[+t7.2]=ey-FLP.N}2 P{ry[+t7.2]=GMR-lacZ.C(38.1)}TPN1; P{w[+mC]=lacW}l(2)k10113[k10113] P{ry[+t7.2]=neoFRT}40A / CyO, y[+]
154		ok	ok	ok	ok	ok	111186	y[d2] w[1118] P{ry[+t7.2]=ey-FLP.N}2 P{ry[+t7.2]=GMR-lacZ.C(38.1)}TPN1; P{w[+mC]=lacW}v(2)k05816[k05816] P{ry[+t7.2]=neoFRT}40A / CyO, y[+]
155		ok	ok	ok	ok	ok	111285	y[d2] w[1118] P{ry[+t7.2]=ey-FLP.N}2 P{ry[+t7.2]=GMR-lacZ.C(38.1)}TPN1; P{w[+mC]=lacW}kis[k10237], l(2)k10237[k10237] P{ry[+t7.2]=neoFRT}40A / CyO, y[+]
156		ok	ok	ok	ok	ok	111356	y[d2] w[1118] P{ry[+t7.2]=ey-FLP.N}2 P{ry[+t7.2]=GMR-lacZ.C(38.1)}TPN1; P{w[+mC]=lacW}ebi[k16213] P{ry[+t7.2]=neoFRT}40A / CyO, y[+]
157		ok	ok	ok	ok	ok	111367	y[d2] w[1118] P{ry[+t7.2]=ey-FLP.N}2 P{ry[+t7.2]=GMR-lacZ.C(38.1)}TPN1; P{w[+mC]=lacW}l(2)k16919[k16919] P{ry[+t7.2]=neoFRT}40A / CyO, y[+]
158		ok	ok	ok	ok	ok	111432	y[d2] w[1118] P{ry[+t7.2]=ey-FLP.N}2 P{ry[+t7.2]=GMR-lacZ.C(38.1)}TPN1; P{w[+mC]=lacW}lace[k05305] P{ry[+t7.2]=neoFRT}40A / CyO, y[+]
159		ok	ok	ok	ok	ok	111343	y[d2] w[1118] P{ry[+t7.2]=ey-FLP.N}2 P{ry[+t7.2]=GMR-lacZ.C(38.1)}TPN1; P{w[+mC]=lacW}l(2)k14902[k14902] P{ry[+t7.2]=neoFRT}40A / CyO, y[+]
160		ok	ok	ok	ok	ok	111332	y[d2] w[1118] P{ry[+t7.2]=ey-FLP.N}2 P{ry[+t7.2]=GMR-lacZ.C(38.1)}TPN1; P{w[+mC]=lacW}l(2)k13805[k13805] P{ry[+t7.2]=neoFRT}40A / CyO, y[+]
161		ok	ok	ok	ok	ok	111470	y[d2] w[1118] P{ry[+t7.2]=ey-FLP.N}2 P{ry[+t7.2]=GMR-lacZ.C(38.1)}TPN1; P{w[+mC]=lacW}l(2)k09015a[k09015a] P{w[+mC]=lacW}k09015b P{ry[+t7.2]=neoFRT}40A / CyO, y[+]
162		ok	ok	ok	ok	ok	111296	y[d2] w[1118] P{ry[+t7.2]=ey-FLP.N}2 P{ry[+t7.2]=GMR-lacZ.C(38.1)}TPN1; P{w[+mC]=lacW}dl[k10816], l(2)k10816[k10816] P{ry[+t7.2]=neoFRT}40A / CyO, y[+]
163		ok	ok	ok	ok	ok	114490	y[d2] w[1118] P{ry[+t7.2]=ey-FLP.N}2; PBac{w[+mC]=RB}CG5758[e01537] P{ry[+t7.2]=neoFRT}40A / CyO, y[+]
164		ok	ok	ok	ok	ok	114535	y[d2] w[1118] P{ry[+t7.2]=ey-FLP.N}2; PBac{w[+mC]=WH}Ser12[f03416] P{ry[+t7.2]=neoFRT}40A / CyO, y[+]
165		ok	ok	ok	ok	ok	114505	y[d2] w[1118] P{ry[+t7.2]=ey-FLP.N}2; PBac{w[+mC]=RB}mol[e02670] P{ry[+t7.2]=neoFRT}40A / CyO, y[+]
166		ok	ok	ok	ok	ok	114483	y[d2] w[1118] P{ry[+t7.2]=ey-FLP.N}2; PBac{w[+mC]=RB}Sur[e00744] P{ry[+t7.2]=neoFRT}40A / CyO, y[+]
167		ok	ok	ok	ok	ok	114377	y[d2] w[1118] P{ry[+t7.2]=ey-FLP.N}2; P{y[+mDint2] w[BR.E.BR]=SUPor-P}KG03071 P{ry[+t7.2]=neoFRT}40A / CyO, y[+]
168		ok	ok	ok	ok	ok	114509	y[d2] w[1118] P{ry[+t7.2]=ey-FLP.N}2; PBac{w[+mC]=RB}CG31855[e03029] P{ry[+t7.2]=neoFRT}40A / CyO, y[+]
169		ok	ok	ok	ok	ok	114493	y[d2] w[1118] P{ry[+t7.2]=ey-FLP.N}2; PBac{w[+mC]=RB}l(2)34Fc[e01905] P{ry[+t7.2]=neoFRT}40A / CyO, y[+]
170		ok	ok	ok	ok	ok	114441	y[d2] w[1118] P{ry[+t7.2]=ey-FLP.N}2; P{w[+mC] y[+mDint2]=EPgy2}CG9318[EY07843] P{ry[+t7.2]=neoFRT}40A / CyO, y[+]
171		ok	ok	ok	ok	ok	114500	y[d2] w[1118] P{ry[+t7.2]=ey-FLP.N}2; PBac{w[+mC]=RB}CG3609[e02299] P{ry[+t7.2]=neoFRT}40A / CyO, y[+]
172		ok	ok	ok	ok	ok	114372	y[d2] w[1118] P{ry[+t7.2]=ey-FLP.N}2; P{y[+mDint2] w[BR.E.BR]=SUPor-P}tai[KG02309] P{ry[+t7.2]=neoFRT}40A / CyO, y[+]
173		ok	ok	ok	ok	ok	114472	y[d2] w[1118] P{ry[+t7.2]=ey-FLP.N}2; P{w[+mC] y[+mDint2]=EPgy2}Syx5[EY07901] P{ry[+t7.2]=neoFRT}40A / CyO, y[+]
174		ok	ok	ok	ok	ok	114387	y[d2] w[1118] P{ry[+t7.2]=ey-FLP.N}2 P{ry[+t7.2]=GMR-lacZ.C(38.1)}TPN1; P{y[+mDint2] w[BR.E.BR]=SUPor-P}Pgk[KG06443] P{ry[+t7.2]=neoFRT}40A / CyO, y[+]
175		ok	ok	ok	ok	ok	114499	y[d2] w[1118] P{ry[+t7.2]=ey-FLP.N}2; PBac{w[+mC]=RB}CG5888[e02257] Idgf2[e02257] P{ry[+t7.2]=neoFRT}40A / CyO, y[+]
176		ok	ok	ok	ok	ok	114528	y[d2] w[1118] P{ry[+t7.2]=ey-FLP.N}2; PBac{w[+mC]=WH}CG7806[f02044] P{ry[+t7.2]=neoFRT}40A / CyO, y[+]
177		ok	ok	ok	ok	ok	114498	y[d2] w[1118] P{ry[+t7.2]=ey-FLP.N}2; PBac{w[+mC]=RB}Hnf4[e02246] P{ry[+t7.2]=neoFRT}40A / CyO, y[+]
178		ok	ok	ok	ok	ok	114348	y[d2] w[1118] P{ry[+t7.2]=ey-FLP.N}2; P{w[+t9.8] ry[+t7.2]=wD}4 P{ry[+t7.2]=neoFRT}40A / CyO, y[+]
179		ok	ok	ok	ok	ok	114469	y[d2] w[1118] P{ry[+t7.2]=ey-FLP.N}2; P{w[+mC]=EP}CG3542[EP719] P{ry[+t7.2]=neoFRT}40A / CyO, y[+]
180		ok	ok	ok	ok	ok	114440	y[d2] w[1118] P{ry[+t7.2]=ey-FLP.N}2; P{w[+mC] y[+mDint2]=EPgy2}CG5828[EY06852] P{ry[+t7.2]=neoFRT}40A / CyO, y[+]
181		ok	ok	ok	ok	ok	114507	y[d2] w[1118] P{ry[+t7.2]=ey-FLP.N}2; PBac{w[+mC]=RB}Samuel[e02949] P{ry[+t7.2]=neoFRT}40A / CyO, y[+]
182		ok	ok	ok	ok	ok	114519	y[d2] w[1118] P{ry[+t7.2]=ey-FLP.N}2; PBac{w[+mC]=WH}CG31908[f00433] P{ry[+t7.2]=neoFRT}40A / CyO, y[+]
183		ok	ok	ok	ok	ok	114546	y[d2] w[1118] P{ry[+t7.2]=ey-FLP.N}2; PBac{w[+mC]=WH}CG15170[f06529] P{ry[+t7.2]=neoFRT}40A / CyO, y[+]
184		ok	ok	ok	ok	ok	111225	y[d2] w[1118] P{ry[+t7.2]=ey-FLP.N}2 P{ry[+t7.2]=GMR-lacZ.C(38.1)}TPN1; P{w[+mC]=lacW}Nnp-1[k07826] P{ry[+t7.2]=neoFRT}40A / CyO, y[+]
185		ok	ok	ok	ok	ok	114558	y[d2] w[1118] P{ry[+t7.2]=ey-FLP.N}2; P{w[+mC]=XP}CG10333[d02040] P{ry[+t7.2]=neoFRT}40A / CyO, y[+]
186		ok	ok	ok	ok	ok	111088	y[d2] w[1118] P{ry[+t7.2]=ey-FLP.N}2 P{ry[+t7.2]=GMR-lacZ.C(38.1)}TPN1; P{w[+mC]=lacW}lid[k06801] P{ry[+t7.2]=neoFRT}40A / CyO, y[+]
187		ok	ok	ok	ok	ok	114554	y[d2] w[1118] P{ry[+t7.2]=ey-FLP.N}2; PBac{w[+mC]=WH}CG10341[f07749] P{ry[+t7.2]=neoFRT}40A / CyO, y[+]
188		ok	ok	ok	ok	ok	111485	w[1118]; P{w[+mGT]=GT1}kis[BG01657] P{ry[+t7.2]=neoFRT}40A / CyO
189		ok	ok	ok	ok	ok	114555	y[d2] w[1118] P{ry[+t7.2]=ey-FLP.N}2; PBac{w[+mC]=WH}CG31805[f07750] P{ry[+t7.2]=neoFRT}40A / CyO, y[+]
190		ok	ok	ok	ok	ok	111127	y[d2] w[1118] P{ry[+t7.2]=ey-FLP.N}2 P{ry[+t7.2]=GMR-lacZ.C(38.1)}TPN1; P{w[+mC]=lacW}Cg25C[k00405] P{ry[+t7.2]=neoFRT}40A / CyO, y[+]
191		ok	ok	ok	ok	ok	114536	y[d2] w[1118] P{ry[+t7.2]=ey-FLP.N}2; PBac{w[+mC]=WH}CG15626[f03581] P{ry[+t7.2]=neoFRT}40A / CyO, y[+]
192		ok	ok	ok	ok	ok	114516	y[d2] w[1118] P{ry[+t7.2]=ey-FLP.N}2; PBac{w[+mC]=WH}dsf[f00109] P{ry[+t7.2]=neoFRT}40A / CyO, y[+]
193		ok	ok	ok	ok	ok	114514	y[d2] w[1118] P{ry[+t7.2]=ey-FLP.N}2; PBac{w[+mC]=RB}CG14023[e04200] P{ry[+t7.2]=neoFRT}40A / CyO, y[+]
194		ok	ok	ok	ok	ok	114508	y[d2] w[1118] P{ry[+t7.2]=ey-FLP.N}2; PBac{w[+mC]=RB}Eaat2[e03003] P{ry[+t7.2]=neoFRT}40A / CyO, y[+]
195		ok	ok	ok	ok	ok	114521	y[d2] w[1118] P{ry[+t7.2]=ey-FLP.N}2; PBac{w[+mC]=WH}CG9249[f00835] P{ry[+t7.2]=neoFRT}40A / CyO, y[+]
196		ok	ok	ok	ok	ok	114350	y[d2] w[1118] P{ry[+t7.2]=ey-FLP.N}2 P{ry[+t7.2]=GMR-lacZ.C(38.1)}TPN1; P{w[+mC]=lacW}l(2)k13305[k13305] P{ry[+t7.2]=neoFRT}40A / CyO, y[+]
197		ok	ok	ok	ok	ok	114447	y[d2] w[1118] P{ry[+t7.2]=ey-FLP.N}2; P{w[+mC]=EP}Pp2A-29B[EP2332] P{ry[+t7.2]=neoFRT}40A / CyO, y[+]
198		ok	ok	ok	ok	ok	114373	y[d2] w[1118] P{ry[+t7.2]=ey-FLP.N}2; P{y[+mDint2] w[BR.E.BR]=SUPor-P}Ca-alpha1D[KG04231] P{ry[+t7.2]=neoFRT}40A / CyO, y[+]
199		ok	ok	ok	ok	ok	114515	y[d2] w[1118] P{ry[+t7.2]=ey-FLP.N}2; PBac{w[+mC]=RB}wol[e04276] P{ry[+t7.2]=neoFRT}40A / CyO, y[+]
200		ok	ok	ok	ok	ok	114492	y[d2] w[1118] P{ry[+t7.2]=ey-FLP.N}2; PBac{w[+mC]=RB}Eno[e01615] P{ry[+t7.2]=neoFRT}40A / CyO, y[+]
201		ok	ok	ok	ok	ok	114574	y[d2] w[1118] P{ry[+t7.2]=ey-FLP.N}2; P{w[+mC] y[+mDint2]=EPgy2}EY07947 P{ry[+t7.2]=neoFRT}40A / CyO, y[+]
202		ok	ok	ok	ok	ok	114576	y[d2] w[1118] P{ry[+t7.2]=ey-FLP.N}2; P{w[+mC] y[+mDint2]=EPgy2}emb[EY08770] P{ry[+t7.2]=neoFRT}40A / CyO, y[+]
203		ok	ok	ok	ok	ok	114578	y[d2] w[1118] P{ry[+t7.2]=ey-FLP.N}2; P{w[+mC] y[+mDint2]=EPgy2}kuz[EY03488] P{ry[+t7.2]=neoFRT}40A / CyO, y[+]
204		ok	ok	ok	ok	ok	114579	y[d2] w[1118] P{ry[+t7.2]=ey-FLP.N}2; P{w[+mC] y[+mDint2]=EPgy2}EY08221 P{ry[+t7.2]=neoFRT}40A / CyO, y[+]
205		ok	ok	ok	ok	ok	114580	y[d2] w[1118] P{ry[+t7.2]=ey-FLP.N}2; P{w[+mC] y[+mDint2]=EPgy2}CdGAPr[EY09626] P{ry[+t7.2]=neoFRT}40A / CyO, y[+]
206		ok	ok	ok	ok	ok	114582	y[d2] w[1118] P{ry[+t7.2]=ey-FLP.N}2; P{w[+mC] y[+mDint2]=EPgy2}Rab5[EY10619] P{ry[+t7.2]=neoFRT}40A / CyO, y[+]
207		ok	ok	ok	ok	ok	114588	y[d2] w[1118] P{ry[+t7.2]=ey-FLP.N}2; P{w[+mC] y[+mDint2]=EPgy2}wb[EY11753] P{ry[+t7.2]=neoFRT}40A / CyO, y[+]
208		ok	ok	ok	ok	ok	114592	y[d2] w[1118] P{ry[+t7.2]=ey-FLP.N}2; P{y[+t7.7] w[+mC]=wHy}TfIIB[DG14311] P{ry[+t7.2]=neoFRT}40A / CyO, y[+]
209		ok	ok	ok	ok	ok	114595	y[d2] w[1118] P{ry[+t7.2]=ey-FLP.N}2; P{y[+t7.7] w[+mC]=wHy}for[DG23111] P{ry[+t7.2]=neoFRT}40A / CyO, y[+]
210		ok	ok	ok	ok	ok	114596	y[d2] w[1118] P{ry[+t7.2]=ey-FLP.N}2; P{y[+t7.7] w[+mC]=wHy}Liprin-alpha[DG23609] P{ry[+t7.2]=neoFRT}40A / CyO, y[+]
211		ok	ok	ok	ok	ok	114597	y[d2] w[1118] P{ry[+t7.2]=ey-FLP.N}2; P{y[+t7.7] w[+mC]=wHy}La[DG23706] P{ry[+t7.2]=neoFRT}40A / CyO, y[+]
212		ok	ok	ok	ok	ok	114598	y[d2] w[1118] P{ry[+t7.2]=ey-FLP.N}2; P{y[+t7.7] w[+mC]=wHy}DG29202 P{ry[+t7.2]=neoFRT}40A / CyO, y[+]
213		ok	ok	ok	ok	ok	114599	y[d2] w[1118] P{ry[+t7.2]=ey-FLP.N}2; P{y[+t7.7] w[+mC]=wHy}Snoo[DG01605] P{ry[+t7.2]=neoFRT}40A / CyO, y[+]
214		ok	ok	ok	ok	ok	114603	y[d2] w[1118] P{ry[+t7.2]=ey-FLP.N}2; P{y[+t7.7] w[+mC]=wHy}bun[DG12707] P{ry[+t7.2]=neoFRT}40A / CyO, y[+]
215		ok	ok	ok	ok	ok	114605	y[d2] w[1118] P{ry[+t7.2]=ey-FLP.N}2; P{w[+mC]=lacW}Thor[k07736] P{ry[+t7.2]=neoFRT}40A / CyO, y[+]
216		ok	ok	ok	ok	ok	114616	y[d2] w[1118] P{ry[+t7.2]=ey-FLP.N}2; P{w[+mGT]=GT1}BG00946 P{ry[+t7.2]=neoFRT}40A / CyO, y[+]
217		ok	ok	ok	ok	ok	114631	y[d2] w[1118] P{ry[+t7.2]=ey-FLP.N}2; PBac{w[+mC]=5HPw[+]}grp[A196] P{ry[+t7.2]=neoFRT}40A / CyO, y[+]
218		ok	ok	ok	ok	ok	114633	y[d2] w[1118] P{ry[+t7.2]=ey-FLP.N}2; P{w[+mC]=EP}RanGap[EP1173] P{ry[+t7.2]=neoFRT}40A / CyO, y[+]
219		ok	ok	ok	ok	ok	114634	y[d2] w[1118] P{ry[+t7.2]=ey-FLP.N}2; P{w[+mC]=EP}RluA-2[EP2102] P{ry[+t7.2]=neoFRT}40A / CyO, y[+]
220		ok	ok	ok	ok	ok	114651	y[d2] w[1118] P{ry[+t7.2]=ey-FLP.N}2; PBac{w[+mC]=WH}loqs[f00791] P{ry[+t7.2]=neoFRT}40A / CyO, y[+]
221		ok	ok	ok	ok	ok	114652	y[d2] w[1118] P{ry[+t7.2]=ey-FLP.N}2; PBac{w[+mC]=WH}nAcRalpha-34E[f00872] P{ry[+t7.2]=neoFRT}40A / CyO, y[+]
222		ok	ok	ok	ok	ok	114653	y[d2] w[1118] P{ry[+t7.2]=ey-FLP.N}2; PBac{w[+mC]=WH}Utx[f01321] P{ry[+t7.2]=neoFRT}40A / CyO, y[+]
223		ok	ok	ok	ok	ok	114656	y[d2] w[1118] P{ry[+t7.2]=ey-FLP.N}2; PBac{w[+mC]=WH}Hrb27C[f04375] P{ry[+t7.2]=neoFRT}40A / CyO, y[+]
224		ok	ok	ok	ok	ok	114657	y[d2] w[1118] P{ry[+t7.2]=ey-FLP.N}2; PBac{w[+mC]=WH}CG10137[f04546] P{ry[+t7.2]=neoFRT}40A / CyO, y[+]
225		ok	ok	ok	ok	ok	114664	y[d2] w[1118] P{ry[+t7.2]=ey-FLP.N}2; P{w[+mC]=XP}tup[d03613] P{ry[+t7.2]=neoFRT}40A / CyO, y[+]
226		ok	ok	ok	ok	ok	114665	y[d2] w[1118] P{ry[+t7.2]=ey-FLP.N}2; P{w[+mC]=XP}sob[d06074] P{ry[+t7.2]=neoFRT}40A / CyO, y[+]
227		ok	ok	ok	ok	ok	114671	y[d2] w[1118] P{ry[+t7.2]=ey-FLP.N}2; P{w[+mC] y[+mDint2]=EPgy2}CG9175[EY11750] P{ry[+t7.2]=neoFRT}40A / CyO, y[+]
228		ok	ok	ok	ok	ok	114680	y[d2] w[1118] P{ry[+t7.2]=ey-FLP.N}2; P{w[+mC]y[+mDint2]=EPgy2}tai[EY11718] P{ry[+t7.2]=neoFRT}40A / CyO, y[+]
229		ok	ok	ok	ok	ok	114681	y[d2] w[1118] P{ry[+t7.2]=ey-FLP.N}2; P{w[+mC] y[+mDint2]=EPgy2}CG5261[EY12882] P{ry[+t7.2]=neoFRT}40A / CyO, y[+]
230		ok	ok	ok	ok	ok	114682	y[d2] w[1118] P{ry[+t7.2]=ey-FLP.N}2; P{w[+mC] y[+mDint2]=EPgy2}CG11188[EY13022] P{ry[+t7.2]=neoFRT}40A / CyO, y[+]
231		ok	ok	ok	ok	ok	114690	y[d2] w[1118] P{ry[+t7.2]=ey-FLP.N}2; P{w[+mC] y[+mDint2]=EPgy2}Nup154[EY13350] P{ry[+t7.2]=neoFRT}40A / CyO, y[+]
232		ok	ok	ok	ok	ok	114697	y[d2] w[1118] P{ry[+t7.2]=ey-FLP.N}2; P{y[+t7.7] w[+mC]=wHy}ed[DG24108] P{ry[+t7.2]=neoFRT}40A / CyO, y[+]
233		ok	ok	ok	ok	ok	111100	y[d2] w[1118] P{ry[+t7.2]=ey-FLP.N}2 P{ry[+t7.2]=GMR-lacZ.C(38.1)}TPN1; P{w[+mC]=lacW}chinmo[k13009] P{ry[+t7.2]=neoFRT}40A / CyO, y[+]
234		ok	ok	ok	ok	ok	111144	y[d2] w[1118] P{ry[+t7.2]=ey-FLP.N}2 P{ry[+t7.2]=GMR-lacZ.C(38.1)}TPN1; P{w[+mC]=lacW}Rpp30[k01901] P{ry[+t7.2]=neoFRT}40A / CyO, y[+]
235		ok	ok	ok	ok	ok	111349	y[d2] w[1118] P{ry[+t7.2]=ey-FLP.N}2 P{ry[+t7.2]=GMR-lacZ.C(38.1)}TPN1; P{w[+mC]=lacW}l(2)k15817[k15817] P{ry[+t7.2]=neoFRT}40A / CyO, y[+]
236		ok	ok	ok	ok	ok	111202	y[d2] w[1118] P{ry[+t7.2]=ey-FLP.N}2 P{ry[+t7.2]=GMR-lacZ.C(38.1)}TPN1; P{w[+mC]=lacW}RnrL[k06709] P{ry[+t7.2]=neoFRT}40A / CyO, y[+]
237		ok	ok	ok	ok	ok	111083	y[d2] w[1118] P{ry[+t7.2]=ey-FLP.N}2 P{ry[+t7.2]=GMR-lacZ.C(38.1)}TPN1; P{w[+mC]=lacW}neb[k05702] P{ry[+t7.2]=neoFRT}40A / CyO, y[+]
238		ok	Dispersion	ok	Dispersion	no-off	111102	y[d2] w[1118] P{ry[+t7.2]=ey-FLP.N}2 P{ry[+t7.2]=GMR-lacZ.C(38.1)}TPN1; P{w[+mC]=lacW}Rab6[k13606] P{ry[+t7.2]=neoFRT}40A / CyO, y[+]
239		ok	ok	ok	ok	ok	111122	y[d2] w[1118] P{ry[+t7.2]=ey-FLP.N}2 P{ry[+t7.2]=GMR-lacZ.C(38.1)}TPN1; P{w[+mC]=lacW}vkg[k00236] P{ry[+t7.2]=neoFRT}40A / CyO, y[+]
240		ok	ok	ok	ok	ok	111151	y[d2] w[1118] P{ry[+t7.2]=ey-FLP.N}2 P{ry[+t7.2]=GMR-lacZ.C(38.1)}TPN1; P{w[+mC]=lacW}l(2)k02605[k02605] P{ry[+t7.2]=neoFRT}40A / CyO, y[+]
241		ok	ok	ok	ok	ok	111187	y[d2] w[1118] P{ry[+t7.2]=ey-FLP.N}2 P{ry[+t7.2]=GMR-lacZ.C(38.1)}TPN1; P{w[+mC]=lacW}vri[k05901] P{ry[+t7.2]=neoFRT}40A / CyO, y[+]
242		ok	ok	ok	ok	ok	111196	y[d2] w[1118] P{ry[+t7.2]=ey-FLP.N}2 P{ry[+t7.2]=GMR-lacZ.C(38.1)}TPN1; P{w[+mC]=lacW}l(2)k06416[k06416] P{ry[+t7.2]=neoFRT}40A / CyO, y[+]
243		ok	ok	ok	ok	ok	111208	y[d2] w[1118] P{ry[+t7.2]=ey-FLP.N}2 P{ry[+t7.2]=GMR-lacZ.C(38.1)}TPN1; P{w[+mC]=lacW}hoip[k07104] P{ry[+t7.2]=neoFRT}40A / CyO, y[+]
244		ok	ok	ok	ok	ok	111282	y[d2] w[1118] P{ry[+t7.2]=ey-FLP.N}2 P{ry[+t7.2]=GMR-lacZ.C(38.1)}TPN1; P{w[+mC]=lacW}l(2)k10127[k10127] P{ry[+t7.2]=neoFRT}40A / CyO, y[+]
245		ok	ok	ok	ok	ok	111316	y[d2] w[1118] P{ry[+t7.2]=ey-FLP.N}2 P{ry[+t7.2]=GMR-lacZ.C(38.1)}TPN1; P{w[+mC]=lacW}ex[k12913] P{ry[+t7.2]=neoFRT}40A / CyO, y[+]
246		ok	ok	ok	ok	ok	111333	y[d2] w[1118] P{ry[+t7.2]=ey-FLP.N}2 P{ry[+t7.2]=GMR-lacZ.C(38.1)}TPN1; P{w[+mC]=lacW}RfC38[k13807] P{ry[+t7.2]=neoFRT}40A / CyO, y[+]
247		ok	ok	ok	ok	ok	111360	y[d2] w[1118] P{ry[+t7.2]=ey-FLP.N}2 P{ry[+t7.2]=GMR-lacZ.C(38.1)}TPN1; P{w[+mC]=lacW}tkv[k16713] P{ry[+t7.2]=neoFRT}40A / CyO, y[+]
248		ok	ok	ok	ok	ok	111471	y[d2] w[1118] P{ry[+t7.2]=ey-FLP.N}2 P{ry[+t7.2]=GMR-lacZ.C(38.1)}TPN1; P{w[+mC]=lacW}l(2)k08611[k08611] P{w[+mC]=lacW}k08611b P{ry[+t7.2]=neoFRT}40A / CyO, y[+]
249		ok	ok	ok	ok	ok	111612	y[d2] w[1118] P{ry[+t7.2]=ey-FLP.N}2 P{ry[+t7.2]=GMR-lacZ.C(38.1)}TPN1; P{y[+mDint2] w[BR.E.BR]=SUPor-P}ssp3[KG05595] P{ry[+t7.2]=neoFRT}40A / CyO, y[+]
250		ok	ok	ok	ok	ok	111622	y[d2] w[1118] P{ry[+t7.2]=ey-FLP.N}2 P{ry[+t7.2]=GMR-lacZ.C(38.1)}TPN1; P{y[+mDint2] w[BR.E.BR]=SUPor-P}crp[KG08234] P{ry[+t7.2]=neoFRT}40A / CyO, y[+]
251		ok	ok	ok	ok	ok	111623	y[d2] w[1118] P{ry[+t7.2]=ey-FLP.N}2 P{ry[+t7.2]=GMR-lacZ.C(38.1)}TPN1; P{y[+mDint2] w[BR.E.BR]=SUPor-P}Tpr2[KG08262] P{ry[+t7.2]=neoFRT}40A / CyO, y[+]
252		ok	ok	ok	ok	ok	111630	y[d2] w[1118] P{ry[+t7.2]=ey-FLP.N}2 P{ry[+t7.2]=GMR-lacZ.C(38.1)}TPN1; P{y[+mDint2] w[BR.E.BR]=SUPor-P}Scim12[2] P{ry[+t7.2]=neoFRT}40A / CyO, y[+]
253		ok	ok	ok	ok	ok	111652	y[d2] w[1118] P{ry[+t7.2]=ey-FLP.N}2 P{ry[+t7.2]=GMR-lacZ.C(38.1)}TPN1; P{y[+mDint2] w[BR.E.BR]=SUPor-P}frtz[KG08171] P{ry[+t7.2]=neoFRT}40A / CyO, y[+]
254		ok	ok	ok	ok	ok	111659	y[d2] w[1118] P{ry[+t7.2]=ey-FLP.N}2 P{ry[+t7.2]=GMR-lacZ.C(38.1)}TPN1; P{y[+mDint2] w[BR.E.BR]=SUPor-P}KG08808 P{ry[+t7.2]=neoFRT}40A / CyO, y[+]
255		ok	ok	ok	ok	ok	111674	y[d2] w[1118] P{ry[+t7.2]=ey-FLP.N}2 P{ry[+t7.2]=GMR-lacZ.C(38.1)}TPN1; P{y[+mDint2] w[BR.E.BR]=SUPor-P}esc[KG07458] P{ry[+t7.2]=neoFRT}40A / CyO, y[+]
256		ok	ok	ok	ok	ok	111677	y[d2] w[1118] P{ry[+t7.2]=ey-FLP.N}2 P{ry[+t7.2]=GMR-lacZ.C(38.1)}TPN1; P{y[+mDint2] w[BR.E.BR]=SUPor-P}KG07698 P{ry[+t7.2]=neoFRT}40A / CyO, y[+]
257		ok	ok	ok	ok	ok	111694	y[d2] w[1118] P{ry[+t7.2]=ey-FLP.N}2 P{ry[+t7.2]=GMR-lacZ.C(38.1)}TPN1; P{y[+mDint2] w[BR.E.BR]=SUPor-P}CG10336[KG10159] P{ry[+t7.2]=neoFRT}40A / CyO, y[+]
258		ok	ok	ok	ok	ok	111697	y[d2] w[1118] P{ry[+t7.2]=ey-FLP.N}2 P{ry[+t7.2]=GMR-lacZ.C(38.1)}TPN1; P{y[+mDint2] w[BR.E.BR]=SUPor-P}KG10365 P{ry[+t7.2]=neoFRT}40A / CyO, y[+]
259		ok	ok	ok	ok	ok	111698	y[d2] w[1118] P{ry[+t7.2]=ey-FLP.N}2 P{ry[+t7.2]=GMR-lacZ.C(38.1)}TPN1; P{y[+mDint2] w[BR.E.BR]=SUPor-P}BicC[KG10402] P{ry[+t7.2]=neoFRT}40A / CyO, y[+]
260		ok	ok	ok	ok	ok	111702	y[d2] w[1118] P{ry[+t7.2]=ey-FLP.N}2 P{ry[+t7.2]=GMR-lacZ.C(38.1)}TPN1; P{w[+mC] y[+mDint2]=EPgy2}CG33298[EY01335] P{ry[+t7.2]=neoFRT}40A / CyO, y[+]
261		ok	ok	ok	ok	ok	111704	y[d2] w[1118] P{ry[+t7.2]=ey-FLP.N}2 P{ry[+t7.2]=GMR-lacZ.C(38.1)}TPN1; P{w[+mC] y[+mDint2]=EPgy2}Rapgap1[EY03523a] P{EPgy2}Pen[EY03523b] P{ry[+t7.2]=neoFRT}40A / CyO, y[+]
262		ok	ok	ok	ok	ok	111706	y[d2] w[1118] P{ry[+t7.2]=ey-FLP.N}2 P{ry[+t7.2]=GMR-lacZ.C(38.1)}TPN1; P{w[+mC] y[+mDint2]=EPgy2}CG10722[EY04361] P{ry[+t7.2]=neoFRT}40A / CyO, y[+]
263		ok	ok	ok	ok	ok	111711	y[d2] w[1118] P{ry[+t7.2]=ey-FLP.N}2 P{ry[+t7.2]=GMR-lacZ.C(38.1)}TPN1; P{w[+mC] y[+mDint2]=EPgy2}bun[EY03766] P{ry[+t7.2]=neoFRT}40A / CyO, y[+]
264		ok	ok	ok	ok	ok	111713	y[d2] w[1118] P{ry[+t7.2]=ey-FLP.N}2 P{ry[+t7.2]=GMR-lacZ.C(38.1)}TPN1; P{w[+mC] y[+mDint2]=EPgy2}EY05632 P{ry[+t7.2]=neoFRT}40A / CyO, y[+]
265		ok	ok	ok	ok	ok	111720	y[d2] w[1118] P{ry[+t7.2]=ey-FLP.N}2 P{ry[+t7.2]=GMR-lacZ.C(38.1)}TPN1; PBac{w[+mC]=5HPw[+]}stai[B200] P{ry[+t7.2]=neoFRT}40A / CyO, y[+]
266		ok	ok	ok	ok	ok	111721	y[d2] w[1118] P{ry[+t7.2]=ey-FLP.N}2 P{ry[+t7.2]=GMR-lacZ.C(38.1)}TPN1; PBac{w[+mC]=5HPw[+]}aret[B291] P{ry[+t7.2]=neoFRT}40A / CyO, y[+]
267		ok	ok	ok	ok	ok	111738	y[d2] w[1118] P{ry[+t7.2]=ey-FLP.N}2 P{ry[+t7.2]=GMR-lacZ.C(38.1)}TPN1; P{y[+mDint2] w[BR.E.BR]=SUPor-P}Marcal1[KG09850]P{ry[+t7.2]=neoFRT}Marcal1[KG09850]P{ry[+t7.2]=neoFRT}40A / CyO, y[+]
268		ok	ok	ok	ok	ok	114340	y[d2] w[1118] P{ry[+t7.2]=ey-FLP.N}2; P{w[+mC]=lacW}nimC3[k00811] P{ry[+t7.2]=neoFRT}40A / CyO, y[+]
269		ok	ok	ok	ok	ok	114342	y[d2] w[1118] P{ry[+t7.2]=ey-FLP.N}2 P{ry[+t7.2]=GMR-lacZ.C(38.1)}TPN1; P{w[+mC]=lacW}Sos[k05224] P{ry[+t7.2]=neoFRT}40A / CyO, y[+]
270		ok	ok	ok	ok	ok	114343	y[d2] w[1118] P{ry[+t7.2]=ey-FLP.N}2 P{ry[+t7.2]=GMR-lacZ.C(38.1)}TPN1; P{w[+mC]=lacW}Catsup[k05424] P{ry[+t7.2]=neoFRT}40A / CyO, y[+]
271		ok	ok	ok	ok	ok	114346	y[d2] w[1118] P{ry[+t7.2]=ey-FLP.N}2 P{ry[+t7.2]=GMR-lacZ.C(38.1)}TPN1; P{w[+mC]=lacW}brat[k06028] P{ry[+t7.2]=neoFRT}40A / CyO, y[+]
272		ok	ok	ok	ok	ok	114475	y[d2] w[1118] P{ry[+t7.2]=ey-FLP.N}2; P{w[+mC] y[+mDint2]=EPgy2}EY08984 P{ry[+t7.2]=neoFRT}40A / CyO, y[+]
273	rough						111578	y[d2] w[1118] P{ry[+t7.2]=ey-FLP.N}2 P{ry[+t7.2]=GMR-lacZ.C(38.1)}TPN1; P{y[+mDint2] w[BR.E.BR]=SUPor-P}Arc-p34[KG04658] P{ry[+t7.2]=neoFRT}40A / CyO, y[+]
274	lethal						111516	y[d2] w[1118] P{ry[+t7.2]=ey-FLP.N}2 P{ry[+t7.2]=GMR-lacZ.C(38.1)}TPN1; P{y[+mDint2] w[BR.E.BR]=SUPor-P}Kr-h1[KG00354] P{ry[+t7.2]=neoFRT}40A / CyO, y[+]
275	lethal						111581	y[d2] w[1118] P{ry[+t7.2]=ey-FLP.N}2 P{ry[+t7.2]=GMR-lacZ.C(38.1)}TPN1; P{y[+mDint2] w[BR.E.BR]=SUPor-P}Trn-SR[KG04870] P{ry[+t7.2]=neoFRT}40A / CyO, y[+]
276	lethal						111513	y[d2] w[1118] P{ry[+t7.2]=ey-FLP.N}2 P{ry[+t7.2]=GMR-lacZ.C(38.1)}TPN1; P{y[+mDint2] w[BR.E.BR]=SUPor-P}CycE[KG00239] P{ry[+t7.2]=neoFRT}40A / CyO, y[+]
277	lethal						111573	y[d2] w[1118] P{ry[+t7.2]=ey-FLP.N}2 P{ry[+t7.2]=GMR-lacZ.C(38.1)}TPN1; P{y[+mDint2] w[BR.E.BR]=SUPor-P}LanB1[KG03456] P{ry[+t7.2]=neoFRT}40A / CyO, y[+]
278	lethal						111557	y[d2] w[1118] P{ry[+t7.2]=ey-FLP.N}2 P{ry[+t7.2]=GMR-lacZ.C(38.1)}TPN1; P{y[+mDint2] w[BR.E.BR]=SUPor-P}SmE[KG00625] P{ry[+t7.2]=neoFRT}40A / CyO, y[+]
279	lethal						111606	y[d2] w[1118] P{ry[+t7.2]=ey-FLP.N}2 P{ry[+t7.2]=GMR-lacZ.C(38.1)}TPN1; P{y[+mDint2] w[BR.E.BR]=SUPor-P}CLIP-190[KG06490] P{ry[+t7.2]=neoFRT}40A / CyO, y[+]
280	lethal						111610	y[d2] w[1118] P{ry[+t7.2]=ey-FLP.N}2 P{ry[+t7.2]=GMR-lacZ.C(38.1)}TPN1; P{y[+mDint2] w[BR.E.BR]=SUPor-P}chinmo[KG05386] P{ry[+t7.2]=neoFRT}40A / CyO, y[+]
281	rough/small eye						111560	y[d2] w[1118] P{ry[+t7.2]=ey-FLP.N}2 P{ry[+t7.2]=GMR-lacZ.C(38.1)}TPN1; P{y[+mDint2] w[BR.E.BR]=SUPor-P}l(2)35Cc[KG01622] P{ry[+t7.2]=neoFRT}40A / CyO, y[+]
282	rough						111564	y[d2] w[1118] P{ry[+t7.2]=ey-FLP.N}2 P{ry[+t7.2]=GMR-lacZ.C(38.1)}TPN1; P{y[+mDint2] w[BR.E.BR]=SUPor-P}Lar[KG04810] P{ry[+t7.2]=neoFRT}40A / CyO, y[+]
283	lethal						111604	y[d2] w[1118] P{ry[+t7.2]=ey-FLP.N}2 P{ry[+t7.2]=GMR-lacZ.C(38.1)}TPN1; P{y[+mDint2] w[BR.E.BR]=SUPor-P}KG06435 P{ry[+t7.2]=neoFRT}40A / CyO, y[+]
284	lethal						111585	y[d2] w[1118] P{ry[+t7.2]=ey-FLP.N}2 P{ry[+t7.2]=GMR-lacZ.C(38.1)}TPN1; P{y[+mDint2] w[BR.E.BR]=SUPor-P}oaf[KG03408] P{ry[+t7.2]=neoFRT}40A / CyO, y[+]
285	lethal						111577	y[d2] w[1118] P{ry[+t7.2]=ey-FLP.N}2 P{ry[+t7.2]=GMR-lacZ.C(38.1)}TPN1; P{y[+mDint2] w[BR.E.BR]=SUPor-P}CG31694[KG04350] P{ry[+t7.2]=neoFRT}40A / CyO, y[+]
286	lethal						111563	y[d2] w[1118] P{ry[+t7.2]=ey-FLP.N}2 P{ry[+t7.2]=GMR-lacZ.C(38.1)}TPN1; P{y[+mDint2] w[BR.E.BR]=SUPor-P}mmy[KG04349] P{ry[+t7.2]=neoFRT}40A / CyO, y[+]
287	rough						111592	y[d2] w[1118] P{ry[+t7.2]=ey-FLP.N}2 P{ry[+t7.2]=GMR-lacZ.C(38.1)}TPN1; P{y[+mDint2] w[BR.E.BR]=SUPor-P}dpp[KG04600] P{ry[+t7.2]=neoFRT}40A / CyO, y[+]
288	lethal						111524	y[d2] w[1118] P{ry[+t7.2]=ey-FLP.N}2 P{ry[+t7.2]=GMR-lacZ.C(38.1)}TPN1; P{y[+mDint2] w[BR.E.BR]=SUPor-P}gcm[KG01117] P{ry[+t7.2]=neoFRT}40A / CyO, y[+]
289	lethal						111601	y[d2] w[1118] P{ry[+t7.2]=ey-FLP.N}2 P{ry[+t7.2]=GMR-lacZ.C(38.1)}TPN1; P{y[+mDint2] w[BR.E.BR]=SUPor-P}Rab5[KG05684] P{ry[+t7.2]=neoFRT}40A / CyO, y[+]
290	lethal						111590	y[d2] w[1118] P{ry[+t7.2]=ey-FLP.N}2 P{ry[+t7.2]=GMR-lacZ.C(38.1)}TPN1; P{y[+mDint2] w[BR.E.BR]=SUPor-P}IP3K1[KG02192] P{ry[+t7.2]=neoFRT}40A / CyO, y[+]
291	rough						111587	y[d2] w[1118] P{ry[+t7.2]=ey-FLP.N}2 P{ry[+t7.2]=GMR-lacZ.C(38.1)}TPN1; P{y[+mDint2] w[BR.E.BR]=SUPor-P}CG13089[KG05791] P{ry[+t7.2]=neoFRT}40A / CyO, y[+]
292	rough						111584	y[d2] w[1118] P{ry[+t7.2]=ey-FLP.N}2 P{ry[+t7.2]=GMR-lacZ.C(38.1)}TPN1; P{y[+mDint2] w[BR.E.BR]=SUPor-P}nub[KG07049] P{ry[+t7.2]=neoFRT}40A / CyO, y[+]
293	rough						111586	y[d2] w[1118] P{ry[+t7.2]=ey-FLP.N}2 P{ry[+t7.2]=GMR-lacZ.C(38.1)}TPN1; P{y[+mDint2] w[BR.E.BR]=SUPor-P}ab[KG05262] P{ry[+t7.2]=neoFRT}40A / CyO, y[+]
294	lethal						111113	y[d2] w[1118] P{ry[+t7.2]=ey-FLP.N}2 P{ry[+t7.2]=GMR-lacZ.C(38.1)}TPN1; P{w[+mC]=lacW}Vha68-2[s4214] P{ry[+t7.2]=neoFRT}40A / CyO, y[+]
295	rough/little eye						111197	y[d2] w[1118] P{ry[+t7.2]=ey-FLP.N}2 P{ry[+t7.2]=GMR-lacZ.C(38.1)}TPN1; P{w[+mC]=lacW}l(2)k06502[k06502] P{ry[+t7.2]=neoFRT}40A / CyO, y[+]
296	rough						111221	y[d2] w[1118] P{ry[+t7.2]=ey-FLP.N}2 P{ry[+t7.2]=GMR-lacZ.C(38.1)}TPN1; P{w[+mC]=lacW}Acer[k07704] P{ry[+t7.2]=neoFRT}40A / CyO, y[+]
297	rough						111334	y[d2] w[1118] P{ry[+t7.2]=ey-FLP.N}2 P{ry[+t7.2]=GMR-lacZ.C(38.1)}TPN1; P{w[+mC]=lacW}l(2)k13905[k13905] P{ry[+t7.2]=neoFRT}40A / CyO, y[+]
298	lethal						111131	y[d2] w[1118] P{ry[+t7.2]=ey-FLP.N}2 P{ry[+t7.2]=GMR-lacZ.C(38.1)}TPN1; P{w[+mC]=lacW}Tango14[k00619] P{ry[+t7.2]=neoFRT}40A / CyO, y[+]
299	lethal						111156	y[d2] w[1118] P{ry[+t7.2]=ey-FLP.N}2 P{ry[+t7.2]=GMR-lacZ.C(38.1)}TPN1; P{w[+mC]=lacW}SCAR[k03107] P{ry[+t7.2]=neoFRT}40A / CyO, y[+]
300	lethal						111153	y[d2] w[1118] P{ry[+t7.2]=ey-FLP.N}2 P{ry[+t7.2]=GMR-lacZ.C(38.1)}TPN1; P{w[+mC]=lacW}ab[k02807] P{ry[+t7.2]=neoFRT}40A / CyO, y[+]
301	lethal						111255	y[d2] w[1118] P{ry[+t7.2]=ey-FLP.N}2 P{ry[+t7.2]=GMR-lacZ.C(38.1)}TPN1; P{w[+mC]=lacW}FKBP59[k09010] P{ry[+t7.2]=neoFRT}40A / CyO, y[+]
302	rough						111361	y[d2] w[1118] P{ry[+t7.2]=ey-FLP.N}2 P{ry[+t7.2]=GMR-lacZ.C(38.1)}TPN1; P{w[+mC]=lacW}emb[k16715] P{ry[+t7.2]=neoFRT}40A / CyO, y[+]
303	lethal						111151	y[d2] w[1118] P{ry[+t7.2]=ey-FLP.N}2 P{ry[+t7.2]=GMR-lacZ.C(38.1)}TPN1; P{w[+mC]=lacW}l(2)k02605[k02605] P{ry[+t7.2]=neoFRT}40A / CyO, y[+]
304	lethal						111300	y[d2] w[1118] P{ry[+t7.2]=ey-FLP.N}2 P{ry[+t7.2]=GMR-lacZ.C(38.1)}TPN1; P{w[+mC]=lacW}l(2)k11206[k11206] P{ry[+t7.2]=neoFRT}40A / CyO, y[+]
305	lethal						111306	y[d2] w[1118] P{ry[+t7.2]=ey-FLP.N}2 P{ry[+t7.2]=GMR-lacZ.C(38.1)}TPN1; P{w[+mC]=lacW}heix[k11403] P{ry[+t7.2]=neoFRT}40A / CyO, y[+]
306	lethal						111460	y[d2] w[1118] P{ry[+t7.2]=ey-FLP.N}2 P{ry[+t7.2]=GMR-lacZ.C(38.1)}TPN1; P{w[+mC]=lacW}k05104b P{w[+mC]=lacW}l(2)k05104[k05104] P{ry[+t7.2]=neoFRT}40A / CyO, y[+]
307	rough						111429	y[d2] w[1118] P{ry[+t7.2]=ey-FLP.N}2 P{ry[+t7.2]=GMR-lacZ.C(38.1)}TPN1; P{w[+mC]=lacW}dbe[k05428] P{ry[+t7.2]=neoFRT}40A / CyO, y[+]
308	lethal						111256	y[d2] w[1118] P{ry[+t7.2]=ey-FLP.N}2 P{ry[+t7.2]=GMR-lacZ.C(38.1)}TPN1; P{w[+mC]=lacW}l(2)k09035[k09035] P{ry[+t7.2]=neoFRT}40A / CyO, y[+]
309	lethal						111317	y[d2] w[1118] P{ry[+t7.2]=ey-FLP.N}2 P{ry[+t7.2]=GMR-lacZ.C(38.1)}TPN1; P{w[+mC]=lacW}l(2)k12914[k12914] P{ry[+t7.2]=neoFRT}40A / CyO, y[+]
310	lethal						111433	y[d2] w[1118] P{ry[+t7.2]=ey-FLP.N}2 P{ry[+t7.2]=GMR-lacZ.C(38.1)}TPN1; P{w[+mC]=lacW}l(2)35Df[k14423] P{ry[+t7.2]=neoFRT}40A / CyO, y[+]
311	lethal						111254	y[d2] w[1118] P{ry[+t7.2]=ey-FLP.N}2 P{ry[+t7.2]=GMR-lacZ.C(38.1)}TPN1; P{w[+mC]=lacW}eIF-3p40[k09003] P{ry[+t7.2]=neoFRT}40A / CyO, y[+]
312	lethal						111477	y[d2] w[1118] P{ry[+t7.2]=ey-FLP.N}2 P{ry[+t7.2]=GMR-lacZ.C(38.1)}TPN1; P{w[+mC]=lacW}l(2)k07109a[k07109a] P{w[+mC]=lacW}Fas3[k07109b] P{ry[+t7.2]=neoFRT}40A / CyO, y[+]
313	lethal						111435	y[d2] w[1118] P{ry[+t7.2]=ey-FLP.N}2 P{ry[+t7.2]=GMR-lacZ.C(38.1)}TPN1; P{w[+mC]=lacW}mRpL4[k14608] P{ry[+t7.2]=neoFRT}40A / CyO, y[+]
314	lethal						111247	y[d2] w[1118] P{ry[+t7.2]=ey-FLP.N}2 P{ry[+t7.2]=GMR-lacZ.C(38.1)}TPN1; P{w[+mC]=lacW}l(2)35Bc[k08808] P{ry[+t7.2]=neoFRT}40A / CyO, y[+]
315	lethal						111298	y[d2] w[1118] P{ry[+t7.2]=ey-FLP.N}2 P{ry[+t7.2]=GMR-lacZ.C(38.1)}TPN1; P{w[+mC]=lacW}l(2)k11101[k11101] P{ry[+t7.2]=neoFRT}40A / CyO, y[+]
316	lethal						111292	y[d2] w[1118] P{ry[+t7.2]=ey-FLP.N}2 P{ry[+t7.2]=GMR-lacZ.C(38.1)}TPN1; P{w[+mC]=lacW}Coprox[k10617] P{ry[+t7.2]=neoFRT}40A / CyO, y[+]
317	lethal						111276	y[d2] w[1118] P{ry[+t7.2]=ey-FLP.N}2 P{ry[+t7.2]=GMR-lacZ.C(38.1)}TPN1; P{w[+mC]=lacW}l(2)k10003a[k10003a] P{ry[+t7.2]=neoFRT}40A / CyO, y[+]
318	lethal						111369	y[d2] w[1118] P{ry[+t7.2]=ey-FLP.N}2 P{ry[+t7.2]=GMR-lacZ.C(38.1)}TPN1; P{w[+mC]=lacW}Tor[k17004] P{ry[+t7.2]=neoFRT}40A / CyO, y[+]
319	lethal						111164	y[d2] w[1118] P{ry[+t7.2]=ey-FLP.N}2 P{ry[+t7.2]=GMR-lacZ.C(38.1)}TPN1; P{w[+mC]=lacW}l(2)k04003[k04003] P{ry[+t7.2]=neoFRT}40A / CyO, y[+]
320	lethal						111471	y[d2] w[1118] P{ry[+t7.2]=ey-FLP.N}2 P{ry[+t7.2]=GMR-lacZ.C(38.1)}TPN1; P{w[+mC]=lacW}l(2)k08611[k08611] P{w[+mC]=lacW}k08611b P{ry[+t7.2]=neoFRT}40A / CyO, y[+]
321	lethal						111271	y[d2] w[1118] P{ry[+t7.2]=ey-FLP.N}2 P{ry[+t7.2]=GMR-lacZ.C(38.1)}TPN1; P{w[+mC]=lacW}RpL30[k09918] P{ry[+t7.2]=neoFRT}40A / CyO, y[+]
322	lethal						111325	y[d2] w[1118] P{ry[+t7.2]=ey-FLP.N}2 P{ry[+t7.2]=GMR-lacZ.C(38.1)}TPN1; P{w[+mC]=lacW}l(2)k13604[k13604] P{ry[+t7.2]=neoFRT}40A / CyO, y[+]
323	lethal						111091	y[d2] w[1118] P{ry[+t7.2]=ey-FLP.N}2 P{ry[+t7.2]=GMR-lacZ.C(38.1)}TPN1; P{w[+mC]=lacW}S[k09530] P{ry[+t7.2]=neoFRT}40A / CyO, y[+]
324	lethal						111230	y[d2] w[1118] P{ry[+t7.2]=ey-FLP.N}2 P{ry[+t7.2]=GMR-lacZ.C(38.1)}TPN1; P{w[+mC]=lacW}GlyP[k07918] ft[k07918] P{ry[+t7.2]=neoFRT}40A / CyO, y[+]
325	rough/little eye						114482	y[d2] w[1118] P{ry[+t7.2]=ey-FLP.N}2; PBac{w[+mC]=RB}CG17597[e00674] P{ry[+t7.2]=neoFRT}40A / CyO, y[+]
326	rough/little eye						114391	y[d2] w[1118] P{ry[+t7.2]=ey-FLP.N}2 P{ry[+t7.2]=GMR-lacZ.C(38.1)}TPN1; P{y[+mDint2] w[BR.E.BR]=SUPor-P}Hr39[Scim] P{ry[+t7.2]=neoFRT}40A / CyO, y[+]
327	lethal						114524	y[d2] w[1118] P{ry[+t7.2]=ey-FLP.N}2; PBac{w[+mC]=WH}MED20[f00955] P{ry[+t7.2]=neoFRT}40A / CyO, y[+]
328	rough/little eye						114393	w[1118]; P{y[+mDintz]w[BR.E.BR]=Sup or__MySpace__-P}Mad[kG00581] P{ry[+t7.2]=neoFRT}40A / SM6a (y, P{ry[+t7.2]=ey-FLP.N}2 floating)
329	rough/little eye						114382	y[d2] w[1118] P{ry[+t7.2]=ey-FLP.N}2; P{y[+mDint2] w[BR.E.BR]=SUPor-P}neb[KG05913] fok[KG05913] P{ry[+t7.2]=neoFRT}40A / CyO, y[+]
330	lethal						114433	y[d2] w[1118] P{ry[+t7.2]=ey-FLP.N}2; P{w[+mC] y[+mDint2]=EPgy2}dbr[EY04764] P{ry[+t7.2]=neoFRT}40A / CyO, y[+]
331	lethal						114463	y[d2] w[1118] P{ry[+t7.2]=ey-FLP.N}2; P{w[+mC]=EP}Vha68-2[EP2364] P{ry[+t7.2]=neoFRT}40A / CyO, y[+]
332	rough						114352	y[d2] w[1118] P{ry[+t7.2]=ey-FLP.N}2; P{w[+mC]=lacW}Gef26[k13720] P{ry[+t7.2]=neoFRT}40A / CyO, y[+]
333	rough						114365	y[d2] w[1118] P{ry[+t7.2]=ey-FLP.N}2; P{w[+mC]=lacW}l(2)35Bg[k10011] P{ry[+t7.2]=neoFRT}40A / CyO, y[+]
334	rough						114544	y[d2] w[1118] P{ry[+t7.2]=ey-FLP.N}2; PBac{w[+mC]=WH}pie[f05500] P{ry[+t7.2]=neoFRT}40A / CyO, y[+]
335	rough						114410	[d2] w[1118] P{ry[+t7.2]=ey-FLP.N}2; P{y[+mDint2] w[BR.E.BR]=SUPor-P}ed[KG09368] P{ry[+t7.2]=neoFRT}40A / CyO, y[+]
336	bad						114530	y[d2] w[1118] P{ry[+t7.2]=ey-FLP.N}2; PBac{w[+mC]=WH}pgant4[f02186] P{ry[+t7.2]=neoFRT}40A / CyO, y[+]
337	rough						114374	y[d2] w[1118] P{ry[+t7.2]=ey-FLP.N}2; P{y[+mDint2] w[BR.E.BR]=SUPor-P}ia2[KG00564] P{ry[+t7.2]=neoFRT}40A / CyO, y[+]
338	lethal						114520	y[d2] w[1118] P{ry[+t7.2]=ey-FLP.N}2; PBac{w[+mC]=WH}CG4389[f00822] P{ry[+t7.2]=neoFRT}40A / CyO, y[+]
339	lethal						114378	y[d2] w[1118] P{ry[+t7.2]=ey-FLP.N}2 P{ry[+t7.2]=GMR-lacZ.C(38.1)}TPN1; P{y[+mDint2] w[BR.E.BR]=SUPor-P}CG12050[KG03759] P{ry[+t7.2]=neoFRT}40A / CyO, y[+]
340	rough						114585	y[d2] w[1118] P{ry[+t7.2]=ey-FLP.N}2; P{w[+mC] y[+mDint2]=EPgy2}fok[EY11126] neb[EY11126] P{ry[+t7.2]=neoFRT}40A / CyO, y[+]
341	lethal						114586	y[d2] w[1118] P{ry[+t7.2]=ey-FLP.N}2; P{w[+mC] y[+mDint2]=EPgy2}S[EY11186] P{ry[+t7.2]=neoFRT}40A / CyO, y[+]
342	lethal						114590	y[d2] w[1118] P{ry[+t7.2]=ey-FLP.N}2; P{y[+t7.7] w[+mC]=wHy}Tango14[DG04806] P{ry[+t7.2]=neoFRT}40A / CyO, y[+]
343	lethal						114591	y[d2] w[1118] P{ry[+t7.2]=ey-FLP.N}2; P{y[+t7.7] w[+mC]=wHy}DG14109 P{ry[+t7.2]=neoFRT}40A / CyO, y[+]
344	lethal						114602	y[d2] w[1118] P{ry[+t7.2]=ey-FLP.N}2; P{y[+t7.7] w[+mC]=wHy}bun[DG02803] P{ry[+t7.2]=neoFRT}40A / CyO, y[+]
345	lethal						114619	y[d2] w[1118] P{ry[+t7.2]=ey-FLP.N}2 P{ry[+t7.2]=GMR-lacZ.C(38.1)}TPN1; P{y[+mDint2] w[BR.E.BR]=SUPor-P}RPA2[KG00759] P{ry[+t7.2]=neoFRT}40A / CyO, y[+]
346	lethal						114620	y[d2] w[1118] P{ry[+t7.2]=ey-FLP.N}2 P{ry[+t7.2]=GMR-lacZ.C(38.1)}TPN1; P{y[+mDint2] w[BR.E.BR]=SUPor-P}RpS26[KG00230] P{ry[+t7.2]=neoFRT}40A / CyO, y[+]
347	lethal						114626	y[d2] w[1118] P{ry[+t7.2]=ey-FLP.N}2; P{y[+mDint2] w[BR.E.BR]=SUPor-P}CG17218[KG06053a] P{ry[+t7.2]=neoFRT}40A / CyO, y[+]
348	rough、bad						114640	y[d2] w[1118] P{ry[+t7.2]=ey-FLP.N}2; P{w[+mC] y[+mDint2]=EPgy2}l(2)35Bd[EY08266] P{ry[+t7.2]=neoFRT}40A / CyO, y[+]
349	rough、bad						114644	y[d2] w[1118] P{ry[+t7.2]=ey-FLP.N}2; PBac{w[+mC]=RB}Lrr47[e00177] P{ry[+t7.2]=neoFRT}40A / CyO, y[+]
350	rough、bad						114654	y[d2] w[1118] P{ry[+t7.2]=ey-FLP.N}2; PBac{w[+mC]=WH}CG9293[f03884] P{ry[+t7.2]=neoFRT}40A / CyO, y[+]
351	lethal						114655	y[d2] w[1118] P{ry[+t7.2]=ey-FLP.N}2; PBac{w[+mC]=WH}Hand[f03901] P{ry[+t7.2]=neoFRT}40A / CyO, y[+]
352	lethal						114661	y[d2] w[1118] P{ry[+t7.2]=ey-FLP.N}2; PBac{w[+mC]=WH}CG31957[f05539] P{ry[+t7.2]=neoFRT}40A / CyO, y[+]
353	rough						114662	y[d2] w[1118] P{ry[+t7.2]=ey-FLP.N}2; PBac{w[+mC]=WH}CG2813[f05607] P{ry[+t7.2]=neoFRT}40A / CyO, y[+]
354	lethal						114668	y[d2] w[1118] P{ry[+t7.2]=ey-FLP.N}2; P{w[+mC] y[+mDint2]=EPgy2}EY06530 P{ry[+t7.2]=neoFRT}40A / CyO, y[+]
355	lethal						114676	y[d2] w[1118] P{ry[+t7.2]=ey-FLP.N}2; P{w[+mC] y[+mDint2]=EPgy2}Cul-3[EY11031] P{ry[+t7.2]=neoFRT}40A / CyO, y[+]
356	rough/little eye						114677	y[d2] w[1118] P{ry[+t7.2]=ey-FLP.N}2; P{w[+mC] y[+mDint2]=EPgy2}EY11094 P{ry[+t7.2]=neoFRT}40A / CyO, y[+]
357	rough/little eye						114679	y[d2] w[1118] P{ry[+t7.2]=ey-FLP.N}2; P{w[+mC] y[+mDint2]=EPgy2}Hrb27C[EY12571] P{ry[+t7.2]=neoFRT}40A / CyO, y[+]
358	rough						114683	y[d2] w[1118] P{ry[+t7.2]=ey-FLP.N}2; P{w[+mC] y[+mDint2]=EPgy2}C1GalTA[EY13370] P{ry[+t7.2]=neoFRT}40A / CyO, y[+]
359	rough						114689	y[d2] w[1118] P{ry[+t7.2]=ey-FLP.N}2; P{y[+t7.7] w[+mC]=wHy}CG6700[DG05603] P{ry[+t7.2]=neoFRT}40A / CyO, y[+]
360	bad/rough						111072	y[d2] w[1118] P{ry[+t7.2]=ey-FLP.N}2 P{ry[+t7.2]=GMR-lacZ.C(38.1)}TPN1; P{w[+mC]=lacW}Hrb27C[k02814] P{ry[+t7.2]=neoFRT}40A / CyO, y[+]
361	lethal						111188	y[d2] w[1118] P{ry[+t7.2]=ey-FLP.N}2 P{ry[+t7.2]=GMR-lacZ.C(38.1)}TPN1; P{w[+mC]=lacW}Syt1[k05909] P{ry[+t7.2]=neoFRT}40A / CyO, y[+]
362	lethal						111276	y[d2] w[1118] P{ry[+t7.2]=ey-FLP.N}2 P{ry[+t7.2]=GMR-lacZ.C(38.1)}TPN1; P{w[+mC]=lacW}l(2)k10003a[k10003a] P{ry[+t7.2]=neoFRT}40A / CyO, y[+]
363	lethal						111279	y[d2] w[1118] P{ry[+t7.2]=ey-FLP.N}2 P{ry[+t7.2]=GMR-lacZ.C(38.1)}TPN1; P{w[+mC]=lacW}l(2)k10105[k10105] P{ry[+t7.2]=neoFRT}40A / CyO, y[+]
364	lethal						111305	y[d2] w[1118] P{ry[+t7.2]=ey-FLP.N}2 P{ry[+t7.2]=GMR-lacZ.C(38.1)}TPN1; P{w[+mC]=lacW}l(2)k11328[k11328] P{ry[+t7.2]=neoFRT}40A / CyO, y[+]
365	rough/bad						111366	y[d2] w[1118] P{ry[+t7.2]=ey-FLP.N}2 P{ry[+t7.2]=GMR-lacZ.C(38.1)}TPN1; P{w[+mC]=lacW}l(2)k16918[k16918] P{ry[+t7.2]=neoFRT}40A / CyO, y[+]
366	lethal						111466	y[d2] w[1118] P{ry[+t7.2]=ey-FLP.N}2 P{ry[+t7.2]=GMR-lacZ.C(38.1)}TPN1; P{w[+mC]=lacW}mts[k12502] P{w[+mC]=lacW}l(2)k12502b[k12502b] P{ry[+t7.2]=neoFRT}40A / CyO, y[+]
367	lethal						111574	y[d2] w[1118] P{ry[+t7.2]=ey-FLP.N}2 P{ry[+t7.2]=GMR-lacZ.C(38.1)}TPN1; P{y[+mDint2] w[BR.E.BR]=SUPor-P}CG7277[KG03584] P{ry[+t7.2]=neoFRT}40A / CyO, y[+]
368	rough						111624	y[d2] w[1118] P{ry[+t7.2]=ey-FLP.N}2 P{ry[+t7.2]=GMR-lacZ.C(38.1)}TPN1; P{y[+mDint2] w[BR.E.BR]=SUPor-P}CG3347[KG08531] P{ry[+t7.2]=neoFRT}40A / CyO, y[+]
369	lethal						111626	y[d2] w[1118] P{ry[+t7.2]=ey-FLP.N}2 P{ry[+t7.2]=GMR-lacZ.C(38.1)}TPN1; P{y[+mDint2] w[BR.E.BR]=SUPor-P}CG9894[KG08597] P{SUPor-P}aph-1[KG08597] P{ry[+t7.2]=neoFRT}40A / CyO, y[+]
370	rough						111628	y[d2] w[1118] P{ry[+t7.2]=ey-FLP.N}2 P{ry[+t7.2]=GMR-lacZ.C(38.1)}TPN1; P{y[+mDint2] w[BR.E.BR]=SUPor-P}KG09558 P{ry[+t7.2]=neoFRT}40A / CyO, y[+]
371	bad						111634	y[d2] w[1118] P{ry[+t7.2]=ey-FLP.N}2 P{ry[+t7.2]=GMR-lacZ.C(38.1)}TPN1; P{y[+mDint2] w[BR.E.BR]=SUPor-P}vas[KG01651] P{ry[+t7.2]=neoFRT}40A / CyO, y[+]
372	lethal						111641	y[d2] w[1118] P{ry[+t7.2]=ey-FLP.N}2 P{ry[+t7.2]=GMR-lacZ.C(38.1)}TPN1; P{y[+mDint2] w[BR.E.BR]=SUPor-P}CG18477[KG07704] P{ry[+t7.2]=neoFRT}40A / CyO, y[+]
373	lethal						111644	y[d2] w[1118] P{ry[+t7.2]=ey-FLP.N}2 P{ry[+t7.2]=GMR-lacZ.C(38.1)}TPN1; P{y[+mDint2] w[BR.E.BR]=SUPor-P}KG07972 P{ry[+t7.2]=neoFRT}40A / CyO, y[+]
374	lethal						111650	y[d2] w[1118] P{ry[+t7.2]=ey-FLP.N}2 P{ry[+t7.2]=GMR-lacZ.C(38.1)}TPN1; P{y[+mDint2] w[BR.E.BR]=SUPor-P}CG3164[KG08120] P{ry[+t7.2]=neoFRT}40A / CyO, y[+]
375	lethal						111655	y[d2] w[1118] P{ry[+t7.2]=ey-FLP.N}2 P{ry[+t7.2]=GMR-lacZ.C(38.1)}TPN1; P{y[+mDint2] w[BR.E.BR]=SUPor-P}KG08320 P{ry[+t7.2]=neoFRT}40A / CyO, y[+]
376	bad						111656	y[d2] w[1118] P{ry[+t7.2]=ey-FLP.N}2 P{ry[+t7.2]=GMR-lacZ.C(38.1)}TPN1; P{y[+mDint2] w[BR.E.BR]=SUPor-P}kis[KG08523] P{ry[+t7.2]=neoFRT}40A / CyO, y[+]
377	lethal						111662	y[d2] w[1118] P{ry[+t7.2]=ey-FLP.N}2 P{ry[+t7.2]=GMR-lacZ.C(38.1)}TPN1; P{w[+mC] y[+mDint2]=EPgy2}Rack1[EY00128] P{ry[+t7.2]=neoFRT}40A / CyO, y[+]
378	lethal						111669	y[d2] w[1118] P{ry[+t7.2]=ey-FLP.N}2 P{ry[+t7.2]=GMR-lacZ.C(38.1)}TPN1; P{y[+mDint2] w[BR.E.BR]=SUPor-P}CG10158[KG05348] P{ry[+t7.2]=neoFRT}40A / CyO, y[+]
379	lethal						111672	y[d2] w[1118] P{ry[+t7.2]=ey-FLP.N}2 P{ry[+t7.2]=GMR-lacZ.C(38.1)}TPN1; P{y[+mDint2] w[BR.E.BR]=SUPor-P}osp[KG06771] P{ry[+t7.2]=neoFRT}40A / CyO, y[+]
380	lethal						111681	y[d2] w[1118] P{ry[+t7.2]=ey-FLP.N}2 P{ry[+t7.2]=GMR-lacZ.C(38.1)}TPN1; P{y[+mDint2] w[BR.E.BR]=SUPor-P}mmy[KG08617] P{ry[+t7.2]=neoFRT}40A / CyO, y[+]
381	lethal						111683	y[d2] w[1118] P{ry[+t7.2]=ey-FLP.N}2 P{ry[+t7.2]=GMR-lacZ.C(38.1)}TPN1; P{y[+mDint2] w[BR.E.BR]=SUPor-P}KG08861 P{ry[+t7.2]=neoFRT}40A / CyO, y[+]
382	lethal						111685	y[d2] w[1118] P{ry[+t7.2]=ey-FLP.N}2 P{ry[+t7.2]=GMR-lacZ.C(38.1)}TPN1; P{y[+mDint2] w[BR.E.BR]=SUPor-P}CG4896[KG08966] P{ry[+t7.2]=neoFRT}40A / CyO, y[+]
383	lethal						111690	y[d2] w[1118] P{ry[+t7.2]=ey-FLP.N}2 P{ry[+t7.2]=GMR-lacZ.C(38.1)}TPN1; P{y[+mDint2] w[BR.E.BR]=SUPor-P}CG5525[KG09280] P{ry[+t7.2]=neoFRT}40A / CyO, y[+]
384	rough eye						111693	y[d2] w[1118] P{ry[+t7.2]=ey-FLP.N}2 P{ry[+t7.2]=GMR-lacZ.C(38.1)}TPN1; P{y[+mDint2] w[BR.E.BR]=SUPor-P}KG09938 P{ry[+t7.2]=neoFRT}40A / CyO, y[+]
385	lethal						111695	y[d2] w[1118] P{ry[+t7.2]=ey-FLP.N}2 P{ry[+t7.2]=GMR-lacZ.C(38.1)}TPN1; P{y[+mDint2] w[BR.E.BR]=SUPor-P}del[KG10262] P{ry[+t7.2]=neoFRT}40A / CyO, y[+]
386	lethal						111696	y[d2] w[1118] P{ry[+t7.2]=ey-FLP.N}2 P{ry[+t7.2]=GMR-lacZ.C(38.1)}TPN1; P{y[+mDint2] w[BR.E.BR]=SUPor-P}KG10325 P{ry[+t7.2]=neoFRT}40A / CyO, y[+]
387	cyo						111701	y[d2] w[1118] P{ry[+t7.2]=ey-FLP.N}2 P{ry[+t7.2]=GMR-lacZ.C(38.1)}TPN1; P{w[+mC] y[+mDint2]=EPgy2}EY00971 P{ry[+t7.2]=neoFRT}40A / CyO, y[+]
388	bad						111703	y[d2] w[1118] P{ry[+t7.2]=ey-FLP.N}2 P{ry[+t7.2]=GMR-lacZ.C(38.1)}TPN1; P{w[+mC] y[+mDint2]=EPgy2}ApepP[EY02585] P{ry[+t7.2]=neoFRT}40A / CyO, y[+]
389	lethal						111705	y[d2] w[1118] P{ry[+t7.2]=ey-FLP.N}2 P{ry[+t7.2]=GMR-lacZ.C(38.1)}TPN1; P{w[+mC] y[+mDint2]=EPgy2}EY03970 P{ry[+t7.2]=neoFRT}40A / CyO, y[+]
390	lethal						111709	y[d2] w[1118] P{ry[+t7.2]=ey-FLP.N}2 P{ry[+t7.2]=GMR-lacZ.C(38.1)}TPN1; P{w[+mC] y[+mDint2]=EPgy2}EY05843 P{ry[+t7.2]=neoFRT}40A / CyO, y[+]
391	bad/rough						111710	y[d2] w[1118] P{ry[+t7.2]=ey-FLP.N}2 P{ry[+t7.2]=GMR-lacZ.C(38.1)}TPN1; P{w[+mC] y[+mDint2]=EPgy2}EY01878 P{ry[+t7.2]=neoFRT}40A / CyO, y[+]
392	lethal						111712	y[d2] w[1118] P{ry[+t7.2]=ey-FLP.N}2 P{ry[+t7.2]=GMR-lacZ.C(38.1)}TPN1; P{w[+mC] y[+mDint2]=EPgy2}CG12400[EY04850] P{ry[+t7.2]=neoFRT}40A / CyO, y[+]
393	lethal						111716	y[d2] w[1118] P{ry[+t7.2]=ey-FLP.N}2 P{ry[+t7.2]=GMR-lacZ.C(38.1)}TPN1; P{w[+mC] y[+mDint2]=EPgy2}EY08400 P{ry[+t7.2]=neoFRT}40A / CyO, y[+]
394	bad/rough						111717	y[d2] w[1118] P{ry[+t7.2]=ey-FLP.N}2 P{ry[+t7.2]=GMR-lacZ.C(38.1)}TPN1; PBac{w[+mC]=5HPw[+]}Fas3[A142] P{ry[+t7.2]=neoFRT}40A / CyO, y[+]
395	lethal						111719	y[d2] w[1118] P{ry[+t7.2]=ey-FLP.N}2 P{ry[+t7.2]=GMR-lacZ.C(38.1)}TPN1; PBac{w[+mC]=5HPw[+]}pim[A385] P{ry[+t7.2]=neoFRT}40A / CyO, y[+]
396	lethal						111723	y[d2] w[1118] P{ry[+t7.2]=ey-FLP.N}2 P{ry[+t7.2]=GMR-lacZ.C(38.1)}TPN1; P{w[+mC] y[+mDint2]=EPgy2}CG6700[EY05929] P{ry[+t7.2]=neoFRT}40A / CyO, y[+]
397	lethal						111725	y[d2] w[1118] P{ry[+t7.2]=ey-FLP.N}2 P{ry[+t7.2]=GMR-lacZ.C(38.1)}TPN1; P{w[+mC] y[+mDint2]=EPgy2}EY09172 P{ry[+t7.2]=neoFRT}40A / CyO, y[+]
398	lethal						111726	y[d2] w[1118] P{ry[+t7.2]=ey-FLP.N}2 P{ry[+t7.2]=GMR-lacZ.C(38.1)}TPN1; P{w[+mC] y[+mDint2]=EPgy2}EY09207 P{ry[+t7.2]=neoFRT}40A / CyO, y[+]
399	lethal						111727	y[d2] w[1118] P{ry[+t7.2]=ey-FLP.N}2 P{ry[+t7.2]=GMR-lacZ.C(38.1)}TPN1; P{w[+mC] y[+mDint2]=EPgy2}CG18317[EY09480] P{ry[+t7.2]=neoFRT}40A / CyO, y[+]
400	lethal						111728	y[d2] w[1118] P{ry[+t7.2]=ey-FLP.N}2 P{ry[+t7.2]=GMR-lacZ.C(38.1)}TPN1; P{y[+mDint2] w[BR.E.BR]=SUPor-P}vri[KG10174] P{ry[+t7.2]=neoFRT}40A / CyO, y[+]
401	lethal						111729	y[d2] w[1118] P{ry[+t7.2]=ey-FLP.N}2 P{ry[+t7.2]=GMR-lacZ.C(38.1)}TPN1; P{y[+mDint2] w[BR.E.BR]=SUPor-P}KG10579 P{ry[+t7.2]=neoFRT}40A / CyO, y[+]
402	lethal						111731	y[d2] w[1118] P{ry[+t7.2]=ey-FLP.N}2 P{ry[+t7.2]=GMR-lacZ.C(38.1)}TPN1; P{w[+mC]=lacW}Cas[k03902]P{ry[+t7.2]=neoFRT}Cas[k03902]P{ry[+t7.2]=neoFRT}40A / CyO, y[+]
403	lethal						111735	y[d2] w[1118] P{ry[+t7.2]=ey-FLP.N}2 P{ry[+t7.2]=GMR-lacZ.C(38.1)}TPN1; P{y[+mDint2] w[BR.E.BR]=SUPor-P}CG10882[KG02906]P{ry[+t7.2]=neoFRT}CG10882[KG02906]P{ry[+t7.2]=neoFRT}40A / CyO, y[+]
404	lethal						111737	y[d2] w[1118] P{ry[+t7.2]=ey-FLP.N}2 P{ry[+t7.2]=GMR-lacZ.C(38.1)}TPN1; P{y[+mDint2] w[BR.E.BR]=SUPor-P}KG07772P{ry[+t7.2]=neoFRT}KG07772P{ry[+t7.2]=neoFRT}40A / CyO, y[+]
405	lethal						114333	y[d2] w[1118] P{ry[+t7.2]=ey-FLP.N}2; P{w[+mC]=lacW}CycE[k05007] P{ry[+t7.2]=neoFRT}40A / CyO, y[+]
406	lethal						114336	y[d2] w[1118] P{ry[+t7.2]=ey-FLP.N}2; P{w[+mC]=lacW]dock[k13421] P{ry[+t7.2]=neoFRT}40A / CyO, y[+]
407	bad						114338	y[d2] w[1118] P{ry[+t7.2]=ey-FLP.N}2; P{w[+mC]=lacW}spi[s3547] P{ry[+t7.2]=neoFRT}40A / CyO, y[+]
408	bad						114339	y[d2] w[1118] P{ry[+t7.2]=ey-FLP.N}2; P{w[+mC]=lacW}CG11329[k00605a], l(2)k00605b[k00605b] P{ry[+t7.2]=neoFRT}40A / CyO, y[+]
409	lethal						114344	y[d2] w[1118] P{ry[+t7.2]=ey-FLP.N}2 P{ry[+t7.2]=GMR-lacZ.C(38.1)}TPN1; P{w[+mC]=lacW}RpII33[k05605] P{ry[+t7.2]=neoFRT}40A / CyO, y[+]
410		ok	Dispersion	ok	Dispersion	slow termination	111174	y[d2] w[1118] P{ry[+t7.2]=ey-FLP.N}2 P{ry[+t7.2]=GMR-lacZ.C(38.1)}TPN1; P{w[+mC]=lacW}porin[k05123] P{ry[+t7.2]=neoFRT}40A / CyO, y[+]
411		ok	Dispersion	ok	no rh	slow termination	114437	y[d2] w[1118] P{ry[+t7.2]=ey-FLP.N}2; P{w[+mC] y[+mDint2]=EPgy2}CG8885[EY05333] P{ry[+t7.2]=neoFRT}40A / CyO, y[+]
412		ok	weak	ok	ok	ok	114504	y[d2] w[1118] P{ry[+t7.2]=ey-FLP.N}2; PBac{w[+mC]=RB}CG6750[e02662] P{ry[+t7.2]=neoFRT}40A / CyO, y[+]
413		ok	Dispersion	ok	Dispersion	no-off	114449	y[d2] w[1118] P{ry[+t7.2]=ey-FLP.N}2; P{w[+mC]=EP}Rab6[EP2397] P{ry[+t7.2]=neoFRT}40A / CyO, y[+]
414	ok	ok	Dispersion	ok	ok	no-off	114565	y[d2] w[1118] P{ry[+t7.2]=ey-FLP.N}2; P{w[+mC] y[+mDint2]=EPgy2}milt[EY14443] P{ry[+t7.2]=neoFRT}40A / CyO, y[+]
415	ok	ok	ok	ok	ok	ok	114431	y[d2] w[1118] P{ry[+t7.2]=ey-FLP.N}2; P{w[+mC] y[+mDint2]=EPgy2}Vha68-1[EY02923] P{ry[+t7.2]=neoFRT}40A / CyO, y[+]
416		ok	ok	ok	ok	ok	111018	y[d2] w[1118] P{ry[+t7.2]=ey-FLP.N}2 P{ry[+t7.2]=GMR-lacZ.C(38.1)}TPN1; P{ry[+t7.2]=neoFRT}42D P{w[+mC]=lacW}Lis-1[k11702] / CyO, y[+]
417		ok	ok	ok	ok	ok	111020	y[d2] w[1118] P{ry[+t7.2]=ey-FLP.N}2 P{ry[+t7.2]=GMR-lacZ.C(38.1)}TPN1; P{ry[+t7.2]=neoFRT}42DP{w[+mC]=lacW}MESK2[k00119] / CyO, y[+]
418		ok	ok	ok	ok	small response	111063	y[d2] w[1118] P{ry[+t7.2]=ey-FLP.N}2 P{ry[+t7.2]=GMR-lacZ.C(38.1)}TPN1; P{ry[+t7.2]=neoFRT}42DP{w[+mC]=lacW}Mmp2[k00604] / CyO, y[+]
419		ok	ok	ok		ok	111069	y[d2] w[1118] P{ry[+t7.2]=ey-FLP.N}2 P{ry[+t7.2]=GMR-lacZ.C(38.1)}TPN1; P{ry[+t7.2]=neoFRT}42DP{w[+mC]=lacW}mam[k02214] / CyO, y[+]
420		ok	ok	ok	ok	ok	111073	y[d2] w[1118] P{ry[+t7.2]=ey-FLP.N}2 P{ry[+t7.2]=GMR-lacZ.C(38.1)}TPN1; P{ry[+t7.2]=neoFRT}42DP{w[+mC]=lacW}Sec61beta[k03307] / CyO, y[+]
421		ok	Dispersion	ok	ok	small response	111076	y[d2] w[1118] P{ry[+t7.2]=ey-FLP.N}2 P{ry[+t7.2]=GMR-lacZ.C(38.1)}TPN1; P{ry[+t7.2]=neoFRT}42DP{w[+mC]=lacW}chn[k04218] / CyO, y[+]
422		ok	ok	ok	ok	ok	111089	y[d2] w[1118] P{ry[+t7.2]=ey-FLP.N}2 P{ry[+t7.2]=GMR-lacZ.C(38.1)}TPN1; P{ry[+t7.2]=neoFRT}42DP{w[+mC]=lacW}dap[k07309] / CyO, y[+]
423		ok	ok	ok	ok	ok	111103	y[d2] w[1118] P{ry[+t7.2]=ey-FLP.N}2 P{ry[+t7.2]=GMR-lacZ.C(38.1)}TPN1; P{ry[+t7.2]=neoFRT}42DP{w[+mC]=lacW}wal[k14026] / CyO, y[+]
424		Dispersion	ok	ok	Dispersion	no-off	111107	y[d2] w[1118] P{ry[+t7.2]=ey-FLP.N}2 P{ry[+t7.2]=GMR-lacZ.C(38.1)}TPN1; P{ry[+t7.2]=neoFRT}42D P{w[+mC]=lacW}Aats-val[k14804] / CyO, y[+]
425		ok	ok	ok	ok	ok	111110	y[d2] w[1118] P{ry[+t7.2]=ey-FLP.N}2 P{ry[+t7.2]=GMR-lacZ.C(38.1)}TPN1; P{ry[+t7.2]=neoFRT}42DP{w[+mC]=lacW}apt[k15608] / CyO, y[+]
426		ok	ok	ok	ok	ok	111112	y[d2] w[1118] P{ry[+t7.2]=ey-FLP.N}2 P{ry[+t7.2]=GMR-lacZ.C(38.1)}TPN1; P{ry[+t7.2]=neoFRT}42DP{w[+mC]=lacW}grh[s2140] / CyO, y[+]
427		ok	ok	ok	ok	ok	111116	y[d2] w[1118] P{ry[+t7.2]=ey-FLP.N}2 P{ry[+t7.2]=GMR-lacZ.C(38.1)}TPN1; P{ry[+t7.2]=neoFRT}42DP{w[+mC]=lacW}l(2)k00107[k00107] / CyO, y[+]
428		ok	ok	ok	ok	ok	111117	y[d2] w[1118] P{ry[+t7.2]=ey-FLP.N}2 P{ry[+t7.2]=GMR-lacZ.C(38.1)}TPN1; P{ry[+t7.2]=neoFRT}42DP{w[+mC]=lacW}l(2)45Ai[k00116] / CyO, y[+]
429		ok	ok	ok	ok	ok	111120	y[d2] w[1118] P{ry[+t7.2]=ey-FLP.N}2 P{ry[+t7.2]=GMR-lacZ.C(38.1)}TPN1; P{ry[+t7.2]=neoFRT}42DP{w[+mC]=lacW}blw[k00212] / CyO, y[+]
430		ok	ok	ok	ok		111126	y[d2] w[1118] P{ry[+t7.2]=ey-FLP.N}2 P{ry[+t7.2]=GMR-lacZ.C(38.1)}TPN1; P{ry[+t7.2]=neoFRT}42DP{w[+mC]=lacW}shn[k00401] / CyO, y[+]
431		ok	ok	ok	ok	ok	111129	y[d2] w[1118] P{ry[+t7.2]=ey-FLP.N}2 P{ry[+t7.2]=GMR-lacZ.C(38.1)}TPN1; P{ry[+t7.2]=neoFRT}42DP{w[+mC]=lacW}l(2)k00611[k00611] / CyO, y[+]
432		ok	ok	ok	ok	small response	111132	y[d2] w[1118] P{ry[+t7.2]=ey-FLP.N}2 P{ry[+t7.2]=GMR-lacZ.C(38.1)}TPN1; P{ry[+t7.2]=neoFRT}42DP{w[+mC]=lacW}l(2)k00705[k00705] / CyO, y[+]
433		ok	ok	ok	ok	ok	111133	y[d2] w[1118] P{ry[+t7.2]=ey-FLP.N}2 P{ry[+t7.2]=GMR-lacZ.C(38.1)}TPN1; P{ry[+t7.2]=neoFRT}42DP{w[+mC]=lacW}l(2)k00803[k00803] / CyO, y[+]
434		ok	ok	ok	ok	small response	111140	y[d2] w[1118] P{ry[+t7.2]=ey-FLP.N}2 P{ry[+t7.2]=GMR-lacZ.C(38.1)}TPN1; P{ry[+t7.2]=neoFRT}42DP{w[+mC]=lacW}l(2)k01301[k01301] / CyO, y[+]
435		ok	ok	ok	ok	small response	111152	y[d2] w[1118] P{ry[+t7.2]=ey-FLP.N}2 P{ry[+t7.2]=GMR-lacZ.C(38.1)}TPN1; P{ry[+t7.2]=neoFRT}42DP{w[+mC]=lacW}18w[k02701] / CyO, y[+]
436		ok	ok	ok	ok	ok	111154	y[d2] w[1118] P{ry[+t7.2]=ey-FLP.N}2 P{ry[+t7.2]=GMR-lacZ.C(38.1)}TPN1; P{ry[+t7.2]=neoFRT}42DP{w[+mC]=lacW}l(2)k03003[k03003] / CyO, y[+]
437		ok	ok	ok	ok	ok	111157	y[d2] w[1118] P{ry[+t7.2]=ey-FLP.N}2 P{ry[+t7.2]=GMR-lacZ.C(38.1)}TPN1; P{ry[+t7.2]=neoFRT}42DP{w[+mC]=lacW}l(2)k03110[k03110] / CyO, y[+]
438		ok	ok	ok	ok	ok	111158	y[d2] w[1118] P{ry[+t7.2]=ey-FLP.N}2 P{ry[+t7.2]=GMR-lacZ.C(38.1)}TPN1; P{ry[+t7.2]=neoFRT}42DP{w[+mC]=lacW}l(2)k03111[k03111] / CyO, y[+]
439		ok	Dispersion	ok	Dispersion	ok	111160	y[d2] w[1118] P{ry[+t7.2]=ey-FLP.N}2 P{ry[+t7.2]=GMR-lacZ.C(38.1)}TPN1; P{ry[+t7.2]=neoFRT}42DP{w[+mC]=lacW}dup[k03308] / CyO, y[+]
440	rough						111161	y[d2] w[1118] P{ry[+t7.2]=ey-FLP.N}2 P{ry[+t7.2]=GMR-lacZ.C(38.1)}TPN1; P{ry[+t7.2]=neoFRT}42DP{w[+mC]=lacW}l(2)k03609[k03609] / CyO, y[+]
441		ok	ok	ok	ok		111162	y[d2] w[1118] P{ry[+t7.2]=ey-FLP.N}2 P{ry[+t7.2]=GMR-lacZ.C(38.1)}TPN1; P{ry[+t7.2]=neoFRT}42DP{w[+mC]=lacW}l(2)k03610[k03610] / CyO, y[+]
442		ok	ok	ok	ok	small response	111166	y[d2] w[1118] P{ry[+t7.2]=ey-FLP.N}2 P{ry[+t7.2]=GMR-lacZ.C(38.1)}TPN1; P{ry[+t7.2]=neoFRT}42DP{w[+mC]=lacW}l(2)k04222b[k04222b] / CyO, y[+]
443		ok	ok	ok	ok	ok	111170	y[d2] w[1118] P{ry[+t7.2]=ey-FLP.N}2 P{ry[+t7.2]=GMR-lacZ.C(38.1)}TPN1; P{ry[+t7.2]=neoFRT}42DP{w[+mC]=lacW}l(2)08770[k04808] / CyO, y[+]
444		ok	ok	ok	Dispersion	ok	111172	y[d2] w[1118] P{ry[+t7.2]=ey-FLP.N}2 P{ry[+t7.2]=GMR-lacZ.C(38.1)}TPN1; P{ry[+t7.2]=neoFRT}42D P{w[+mC]=lacW}Rya-r44F[k04913] / CyO, y[+]
445		ok	ok	ok	ok		111178	y[d2] w[1118] P{ry[+t7.2]=ey-FLP.N}2 P{ry[+t7.2]=GMR-lacZ.C(38.1)}TPN1; P{ry[+t7.2]=neoFRT}42DP{w[+mC]=lacW}l(2)k05416[k05416] / CyO, y[+]
446		ok	ok	ok	ok	small response	111179	y[d2] w[1118] P{ry[+t7.2]=ey-FLP.N}2 P{ry[+t7.2]=GMR-lacZ.C(38.1)}TPN1; P{ry[+t7.2]=neoFRT}42DP{w[+mC]=lacW}l(2)k05420[k05420] / CyO, y[+]
447		ok	ok	ok	ok	small response	111180	y[d2] w[1118] P{ry[+t7.2]=ey-FLP.N}2 P{ry[+t7.2]=GMR-lacZ.C(38.1)}TPN1; P{ry[+t7.2]=neoFRT}42DP{w[+mC]=lacW}l(2)k05421[k05421] / CyO, y[+]
448		ok	ok	ok	ok	ok	111182	y[d2] w[1118] P{ry[+t7.2]=ey-FLP.N}2 P{ry[+t7.2]=GMR-lacZ.C(38.1)}TPN1; P{ry[+t7.2]=neoFRT}42D P{w[+mC]=lacW}mei-W68[k05603] / CyO, y[+]
449		ok	ok	ok	ok	small response	111189	y[d2] w[1118] P{ry[+t7.2]=ey-FLP.N}2 P{ry[+t7.2]=GMR-lacZ.C(38.1)}TPN1; P{ry[+t7.2]=neoFRT}42DP{w[+mC]=lacW}Fpps[k06103] / CyO, y[+]
450		ok	ok	ok	ok	small response	111193	y[d2] w[1118] P{ry[+t7.2]=ey-FLP.N}2 P{ry[+t7.2]=GMR-lacZ.C(38.1)}TPN1; P{ry[+t7.2]=neoFRT}42DP{w[+mC]=lacW}Su(z)2[k06344] / CyO, y[+]
451		ok	ok	ok	ok	small response	111194	y[d2] w[1118] P{ry[+t7.2]=ey-FLP.N}2 P{ry[+t7.2]=GMR-lacZ.C(38.1)}TPN1; P{ry[+t7.2]=neoFRT}42DP{w[+mC]=lacW}aPKC[k06403] / CyO, y[+]
452		ok	ok	ok			111195	y[d2] w[1118] P{ry[+t7.2]=ey-FLP.N}2 P{ry[+t7.2]=GMR-lacZ.C(38.1)}TPN1; P{ry[+t7.2]=neoFRT}42DP{w[+mC]=lacW}l(2)k06409[k06409] / CyO, y[+]
453		ok	ok	ok	ok	ok	111198	y[d2] w[1118] P{ry[+t7.2]=ey-FLP.N}2 P{ry[+t7.2]=GMR-lacZ.C(38.1)}TPN1; P{ry[+t7.2]=neoFRT}42DP{w[+mC]=lacW}Cdk4[k06503] / CyO, y[+]
454		ok	ok	ok	Dispersion	ok	111211	y[d2] w[1118] P{ry[+t7.2]=ey-FLP.N}2 P{ry[+t7.2]=GMR-lacZ.C(38.1)}TPN1; P{ry[+t7.2]=neoFRT}42DP{w[+mC]=lacW}veg[k07202] / CyO, y[+]
455		ok	ok	ok	ok	ok	111212	y[d2] w[1118] P{ry[+t7.2]=ey-FLP.N}2 P{ry[+t7.2]=GMR-lacZ.C(38.1)}TPN1; P{ry[+t7.2]=neoFRT}42DP{w[+mC]=lacW}Vha36[k07207] / CyO, y[+]
456		ok	ok	ok	ok	ok	111215	y[d2] w[1118] P{ry[+t7.2]=ey-FLP.N}2 P{ry[+t7.2]=GMR-lacZ.C(38.1)}TPN1; P{ry[+t7.2]=neoFRT}42DP{w[+mC]=lacW}l(2)k07406[k07406] / CyO, y[+]
457		ok	ok	Dispersion	Dispersion	ok	111217	y[d2] w[1118] P{ry[+t7.2]=ey-FLP.N}2 P{ry[+t7.2]=GMR-lacZ.C(38.1)}TPN1; P{ry[+t7.2]=neoFRT}42DP{w[+mC]=lacW}ssp4[k07433] / CyO, y[+]
458		ok	ok	Dispersion	Dispersion	small response	111219	y[d2] w[1118] P{ry[+t7.2]=ey-FLP.N}2 P{ry[+t7.2]=GMR-lacZ.C(38.1)}TPN1; P{ry[+t7.2]=neoFRT}42DP{w[+mC]=lacW}l(2)k07509[k07509] / CyO, y[+]
459		decrease	Dispersion	ok	ok	ok	111220	y[d2] w[1118] P{ry[+t7.2]=ey-FLP.N}2 P{ry[+t7.2]=GMR-lacZ.C(38.1)}TPN1; P{ry[+t7.2]=neoFRT}42DP{w[+mC]=lacW}rnh1[k07624] / CyO, y[+]
460		ok	ok	ok	ok	small response	111226	y[d2] w[1118] P{ry[+t7.2]=ey-FLP.N}2 P{ry[+t7.2]=GMR-lacZ.C(38.1)}TPN1; P{ry[+t7.2]=neoFRT}42DP{w[+mC]=lacW}Psc[k07834] / CyO, y[+]
461		ok	ok	ok	ok	ok	111231	y[d2] w[1118] P{ry[+t7.2]=ey-FLP.N}2 P{ry[+t7.2]=GMR-lacZ.C(38.1)}TPN1; P{ry[+t7.2]=neoFRT}42DP{w[+mC]=lacW}l(2)k08002[k08002] / CyO, y[+]
462	rough						111233	y[d2] w[1118] P{ry[+t7.2]=ey-FLP.N}2 P{ry[+t7.2]=GMR-lacZ.C(38.1)}TPN1; P{ry[+t7.2]=neoFRT}42DP{w[+mC]=lacW}Pcf11[k08015] / CyO, y[+]
463		ok	ok	ok	ok	ok	111235	y[d2] w[1118] P{ry[+t7.2]=ey-FLP.N}2 P{ry[+t7.2]=GMR-lacZ.C(38.1)}TPN1; P{ry[+t7.2]=neoFRT}42DP{w[+mC]=lacW}Ggamma1[k08017] / CyO, y[+]
464		ok	ok	ok	ok	ok	111238	y[d2] w[1118] P{ry[+t7.2]=ey-FLP.N}2 P{ry[+t7.2]=GMR-lacZ.C(38.1)}TPN1; P{ry[+t7.2]=neoFRT}42DP{w[+mC]=lacW}AGO1[k08121] / CyO, y[+]
465		ok	ok	ok	ok	ok	111241	y[d2] w[1118] P{ry[+t7.2]=ey-FLP.N}2 P{ry[+t7.2]=GMR-lacZ.C(38.1)}TPN1; P{ry[+t7.2]=neoFRT}42DP{w[+mC]=lacW}l(2)k08504[k08504] / CyO, y[+]
466		ok	ok	ok	ok	ok	111245	y[d2] w[1118] P{ry[+t7.2]=ey-FLP.N}2 P{ry[+t7.2]=GMR-lacZ.C(38.1)}TPN1; P{ry[+t7.2]=neoFRT}42DP{w[+mC]=lacW}cora[k08713] / CyO, y[+]
467		ok	ok	ok	ok	small response	111250	y[d2] w[1118] P{ry[+t7.2]=ey-FLP.N}2 P{ry[+t7.2]=GMR-lacZ.C(38.1)}TPN1; P{ry[+t7.2]=neoFRT}42DP{w[+mC]=lacW}l(2)k08816[k08816] / CyO, y[+]
468		ok	ok	ok	ok	small response	111253	y[d2] w[1118] P{ry[+t7.2]=ey-FLP.N}2 P{ry[+t7.2]=GMR-lacZ.C(38.1)}TPN1; P{ry[+t7.2]=neoFRT}42DP{w[+mC]=lacW}l(2)k08914[k08914] / CyO, y[+]
469		ok	ok	ok	ok	small response	111259	y[d2] w[1118] P{ry[+t7.2]=ey-FLP.N}2 P{ry[+t7.2]=GMR-lacZ.C(38.1)}TPN1; P{ry[+t7.2]=neoFRT}42DP{w[+mC]=lacW}l(2)k09318[k09318] / CyO, y[+]
470		ok	ok	ok	ok	small response	111269	y[d2] w[1118] P{ry[+t7.2]=ey-FLP.N}2 P{ry[+t7.2]=GMR-lacZ.C(38.1)}TPN1; P{ry[+t7.2]=neoFRT}42DP{w[+mC]=lacW}spin[k09905] / CyO, y[+]
471		ok	ok	ok	ok	small response	111270	y[d2] w[1118] P{ry[+t7.2]=ey-FLP.N}2 P{ry[+t7.2]=GMR-lacZ.C(38.1)}TPN1; P{ry[+t7.2]=neoFRT}42DP{w[+mC]=lacW}Dek[k09907] / CyO, y[+]
472		ok	ok	ok	ok	ok	111272	y[d2] w[1118] P{ry[+t7.2]=ey-FLP.N}2 P{ry[+t7.2]=GMR-lacZ.C(38.1)}TPN1; P{ry[+t7.2]=neoFRT}42DP{w[+mC]=lacW}l(2)k09920[k09920] / CyO, y[+]
473		ok	ok	ok	ok	ok	111274	y[d2] w[1118] P{ry[+t7.2]=ey-FLP.N}2 P{ry[+t7.2]=GMR-lacZ.C(38.1)}TPN1; P{ry[+t7.2]=neoFRT}42DP{w[+mC]=lacW}l(2)k09924[k09924] / CyO, y[+]
474		ok	ok	ok	ok	ok	111283	y[d2] w[1118] P{ry[+t7.2]=ey-FLP.N}2 P{ry[+t7.2]=GMR-lacZ.C(38.1)}TPN1; P{ry[+t7.2]=neoFRT}42D P{w[+mC]=lacW}mir-14[k10213] / CyO, y[+]
475		ok	ok	ok	ok	ok	111288	y[d2] w[1118] P{ry[+t7.2]=ey-FLP.N}2 P{ry[+t7.2]=GMR-lacZ.C(38.1)}TPN1; P{ry[+t7.2]=neoFRT}42D P{w[+mC]=lacW}Hr46[k10308] / CyO, y[+]
476	lethal						111289	y[d2] w[1118] P{ry[+t7.2]=ey-FLP.N}2 P{ry[+t7.2]=GMR-lacZ.C(38.1)}TPN1; P{ry[+t7.2]=neoFRT}42D P{w[+mC]=lacW}l(2)k10317[k10317] / CyO, y[+]
477		ok	ok	ok	ok	ok	111293	y[d2] w[1118] P{ry[+t7.2]=ey-FLP.N}2 P{ry[+t7.2]=GMR-lacZ.C(38.1)}TPN1; P{ry[+t7.2]=neoFRT}42D P{w[+mC]=lacW}bic[k10712] / CyO, y[+]
478		ok	ok	ok	ok	ok	111294	y[d2] w[1118] P{ry[+t7.2]=ey-FLP.N}2 P{ry[+t7.2]=GMR-lacZ.C(38.1)}TPN1; P{ry[+t7.2]=neoFRT}42D P{w[+mC]=lacW}Ate1[k10809] / CyO, y[+]
479		ok	ok	ok	ok	ok	111295	y[d2] w[1118] P{ry[+t7.2]=ey-FLP.N}2 P{ry[+t7.2]=GMR-lacZ.C(38.1)}TPN1; P{ry[+t7.2]=neoFRT}42D P{w[+mC]=lacW}l(2)k10815[k10815] / CyO, y[+]
480		ok	ok	ok	ok	ok	111297	y[d2] w[1118] P{ry[+t7.2]=ey-FLP.N}2 P{ry[+t7.2]=GMR-lacZ.C(38.1)}TPN1; P{ry[+t7.2]=neoFRT}42D P{w[+mC]=lacW}k11012a / CyO, y[+]
481	lethal						111299	y[d2] w[1118] P{ry[+t7.2]=ey-FLP.N}2 P{ry[+t7.2]=GMR-lacZ.C(38.1)}TPN1; P{ry[+t7.2]=neoFRT}42D P{w[+mC]=lacW}l(2)k11120a[k11120a] Gp150[k11120b] / CyO, y[+]
482	rough						111302	y[d2] w[1118] P{ry[+t7.2]=ey-FLP.N}2 P{ry[+t7.2]=GMR-lacZ.C(38.1)}TPN1; P{ry[+t7.2]=neoFRT}42D P{w[+mC]=lacW}l(2)k11303[k11303] / CyO, y[+]
483		ok	ok	ok	ok		111303	y[d2] w[1118] P{ry[+t7.2]=ey-FLP.N}2 P{ry[+t7.2]=GMR-lacZ.C(38.1)}TPN1; P{ry[+t7.2]=neoFRT}42D P{w[+mC]=lacW}l(2)k11311[k11311] / CyO, y[+]
484		ok	ok	ok	ok	ok	111308	y[d2] w[1118] P{ry[+t7.2]=ey-FLP.N}2 P{ry[+t7.2]=GMR-lacZ.C(38.1)}TPN1; P{ry[+t7.2]=neoFRT}42D P{w[+mC]=lacW}Ark[k11502] / CyO, y[+]
485		ok	ok	ok	ok	ok	111309	y[d2] w[1118] P{ry[+t7.2]=ey-FLP.N}2 P{ry[+t7.2]=GMR-lacZ.C(38.1)}TPN1; P{ry[+t7.2]=neoFRT}42D P{w[+mC]=lacW}olf186-F[k11505] / CyO, y[+]
486		ok	ok	ok			111312	y[d2] w[1118] P{ry[+t7.2]=ey-FLP.N}2 P{ry[+t7.2]=GMR-lacZ.C(38.1)}TPN1; P{ry[+t7.2]=neoFRT}42D P{w[+mC]=lacW}ttv[k11904] / CyO, y[+]
487	lethal						111313	y[d2] w[1118] P{ry[+t7.2]=ey-FLP.N}2 P{ry[+t7.2]=GMR-lacZ.C(38.1)}TPN1; P{ry[+t7.2]=neoFRT}42D P{w[+mC]=lacW}SelD[k12303] / CyO, y[+]
488		ok	ok	ok	ok	ok	111315	y[d2] w[1118] P{ry[+t7.2]=ey-FLP.N}2 P{ry[+t7.2]=GMR-lacZ.C(38.1)}TPN1; P{ry[+t7.2]=neoFRT}42D P{w[+mC]=lacW}l(2)k12701[k12701] / CyO, y[+]
489		ok	Dispersion	ok	ok		111319	y[d2] w[1118] P{ry[+t7.2]=ey-FLP.N}2 P{ry[+t7.2]=GMR-lacZ.C(38.1)}TPN1; P{ry[+t7.2]=neoFRT}42D P{w[+mC]=lacW}Lis-1[k13209] / CyO, y[+]
490		ok	ok	ok	ok	ok	111320	y[d2] w[1118] P{ry[+t7.2]=ey-FLP.N}2 P{ry[+t7.2]=GMR-lacZ.C(38.1)}TPN1; P{ry[+t7.2]=neoFRT}42D P{w[+mC]=lacW}l(2)k13211[k13211] / CyO, y[+]
491	lethal						111321	y[d2] w[1118] P{ry[+t7.2]=ey-FLP.N}2 P{ry[+t7.2]=GMR-lacZ.C(38.1)}TPN1; P{ry[+t7.2]=neoFRT}42D P{w[+mC]=lacW}Khc[k13219] / CyO, y[+]
492		ok	ok	ok	ok	ok	111322	y[d2] w[1118] P{ry[+t7.2]=ey-FLP.N}2 P{ry[+t7.2]=GMR-lacZ.C(38.1)}TPN1; P{ry[+t7.2]=neoFRT}42D P{w[+mC]=lacW}Khc[k13314] / CyO, y[+]
493		ok	ok	ok	ok	ok	111323	y[d2] w[1118] P{ry[+t7.2]=ey-FLP.N}2 P{ry[+t7.2]=GMR-lacZ.C(38.1)}TPN1; P{ry[+t7.2]=neoFRT}42D P{w[+mC]=lacW}l(2)k13412[k13412] / CyO, y[+]
494		ok	ok	ok	ok	ok	111326	y[d2] w[1118] P{ry[+t7.2]=ey-FLP.N}2 P{ry[+t7.2]=GMR-lacZ.C(38.1)}TPN1; P{ry[+t7.2]=neoFRT}42D P{w[+mC]=lacW}l(2)k13617[k13617] / CyO, y[+]
495		ok	ok	ok	ok	ok	111329	y[d2] w[1118] P{ry[+t7.2]=ey-FLP.N}2 P{ry[+t7.2]=GMR-lacZ.C(38.1)}TPN1; P{ry[+t7.2]=neoFRT}42D P{w[+mC]=lacW}l(2)k13704[k13704] / CyO, y[+]
496	lethal						111289	y[d2] w[1118] P{ry[+t7.2]=ey-FLP.N}2 P{ry[+t7.2]=GMR-lacZ.C(38.1)}TPN1; P{ry[+t7.2]=neoFRT}42D P{w[+mC]=lacW}l(2)k10317[k10317] / CyO, y[+]
497		ok	ok	ok	ok	ok	111293	y[d2] w[1118] P{ry[+t7.2]=ey-FLP.N}2 P{ry[+t7.2]=GMR-lacZ.C(38.1)}TPN1; P{ry[+t7.2]=neoFRT}42D P{w[+mC]=lacW}bic[k10712] / CyO, y[+]
498		ok	ok	ok	ok	ok	111294	y[d2] w[1118] P{ry[+t7.2]=ey-FLP.N}2 P{ry[+t7.2]=GMR-lacZ.C(38.1)}TPN1; P{ry[+t7.2]=neoFRT}42D P{w[+mC]=lacW}Ate1[k10809] / CyO, y[+]
499		ok	ok	ok	ok	ok	111295	y[d2] w[1118] P{ry[+t7.2]=ey-FLP.N}2 P{ry[+t7.2]=GMR-lacZ.C(38.1)}TPN1; P{ry[+t7.2]=neoFRT}42D P{w[+mC]=lacW}l(2)k10815[k10815] / CyO, y[+]
500		ok	ok	ok	ok	ok	111297	y[d2] w[1118] P{ry[+t7.2]=ey-FLP.N}2 P{ry[+t7.2]=GMR-lacZ.C(38.1)}TPN1; P{ry[+t7.2]=neoFRT}42D P{w[+mC]=lacW}k11012a / CyO, y[+]
501	lethal						111299	y[d2] w[1118] P{ry[+t7.2]=ey-FLP.N}2 P{ry[+t7.2]=GMR-lacZ.C(38.1)}TPN1; P{ry[+t7.2]=neoFRT}42D P{w[+mC]=lacW}l(2)k11120a[k11120a] Gp150[k11120b] / CyO, y[+]
502	rough						111302	y[d2] w[1118] P{ry[+t7.2]=ey-FLP.N}2 P{ry[+t7.2]=GMR-lacZ.C(38.1)}TPN1; P{ry[+t7.2]=neoFRT}42D P{w[+mC]=lacW}l(2)k11303[k11303] / CyO, y[+]
503		ok	ok	ok	ok	ok	111303	y[d2] w[1118] P{ry[+t7.2]=ey-FLP.N}2 P{ry[+t7.2]=GMR-lacZ.C(38.1)}TPN1; P{ry[+t7.2]=neoFRT}42D P{w[+mC]=lacW}l(2)k11311[k11311] / CyO, y[+]
504		ok	ok	ok	ok	ok	111308	y[d2] w[1118] P{ry[+t7.2]=ey-FLP.N}2 P{ry[+t7.2]=GMR-lacZ.C(38.1)}TPN1; P{ry[+t7.2]=neoFRT}42D P{w[+mC]=lacW}Ark[k11502] / CyO, y[+]
505		ok	ok	ok	ok	ok	111309	y[d2] w[1118] P{ry[+t7.2]=ey-FLP.N}2 P{ry[+t7.2]=GMR-lacZ.C(38.1)}TPN1; P{ry[+t7.2]=neoFRT}42D P{w[+mC]=lacW}olf186-F[k11505] / CyO, y[+]
506		ok	ok	ok	ok	ok	111312	y[d2] w[1118] P{ry[+t7.2]=ey-FLP.N}2 P{ry[+t7.2]=GMR-lacZ.C(38.1)}TPN1; P{ry[+t7.2]=neoFRT}42D P{w[+mC]=lacW}ttv[k11904] / CyO, y[+]
507	lethal						111313	y[d2] w[1118] P{ry[+t7.2]=ey-FLP.N}2 P{ry[+t7.2]=GMR-lacZ.C(38.1)}TPN1; P{ry[+t7.2]=neoFRT}42D P{w[+mC]=lacW}SelD[k12303] / CyO, y[+]
508		ok	ok	ok	ok	ok	111315	y[d2] w[1118] P{ry[+t7.2]=ey-FLP.N}2 P{ry[+t7.2]=GMR-lacZ.C(38.1)}TPN1; P{ry[+t7.2]=neoFRT}42D P{w[+mC]=lacW}l(2)k12701[k12701] / CyO, y[+]
509		ok	Dispersion	ok	Dispersion	ok	111319	y[d2] w[1118] P{ry[+t7.2]=ey-FLP.N}2 P{ry[+t7.2]=GMR-lacZ.C(38.1)}TPN1; P{ry[+t7.2]=neoFRT}42D P{w[+mC]=lacW}Lis-1[k13209] / CyO, y[+]
510		ok	ok	ok	ok	ok	111320	y[d2] w[1118] P{ry[+t7.2]=ey-FLP.N}2 P{ry[+t7.2]=GMR-lacZ.C(38.1)}TPN1; P{ry[+t7.2]=neoFRT}42D P{w[+mC]=lacW}l(2)k13211[k13211] / CyO, y[+]
511	lethal						111321	y[d2] w[1118] P{ry[+t7.2]=ey-FLP.N}2 P{ry[+t7.2]=GMR-lacZ.C(38.1)}TPN1; P{ry[+t7.2]=neoFRT}42D P{w[+mC]=lacW}Khc[k13219] / CyO, y[+]
512		ok	ok	ok	ok	ok	111322	y[d2] w[1118] P{ry[+t7.2]=ey-FLP.N}2 P{ry[+t7.2]=GMR-lacZ.C(38.1)}TPN1; P{ry[+t7.2]=neoFRT}42D P{w[+mC]=lacW}Khc[k13314] / CyO, y[+]
513		ok	ok	ok	ok	ok	111323	y[d2] w[1118] P{ry[+t7.2]=ey-FLP.N}2 P{ry[+t7.2]=GMR-lacZ.C(38.1)}TPN1; P{ry[+t7.2]=neoFRT}42D P{w[+mC]=lacW}l(2)k13412[k13412] / CyO, y[+]
514		ok	ok	ok	ok	ok	111326	y[d2] w[1118] P{ry[+t7.2]=ey-FLP.N}2 P{ry[+t7.2]=GMR-lacZ.C(38.1)}TPN1; P{ry[+t7.2]=neoFRT}42D P{w[+mC]=lacW}l(2)k13617[k13617] / CyO, y[+]
515		ok	ok	ok	ok	ok	111329	y[d2] w[1118] P{ry[+t7.2]=ey-FLP.N}2 P{ry[+t7.2]=GMR-lacZ.C(38.1)}TPN1; P{ry[+t7.2]=neoFRT}42D P{w[+mC]=lacW}l(2)k13704[k13704] / CyO, y[+]
516	lethal						111331	y[d2] w[1118] P{ry[+t7.2]=ey-FLP.N}2 P{ry[+t7.2]=GMR-lacZ.C(38.1)}TPN1; P{ry[+t7.2]=neoFRT}42D P{w[+mC]=lacW}Xbp1[k13803] / CyO, y[+]
517	rough						111335	y[d2] w[1118] P{ry[+t7.2]=ey-FLP.N}2 P{ry[+t7.2]=GMR-lacZ.C(38.1)}TPN1; P{ry[+t7.2]=neoFRT}42D P{w[+mC]=lacW}Adam[k13906] / CyO, y[+]
518		ok	ok	ok	ok	ok	111341	y[d2] w[1118] P{ry[+t7.2]=ey-FLP.N}2 P{ry[+t7.2]=GMR-lacZ.C(38.1)}TPN1; P{ry[+t7.2]=neoFRT}42D P{w[+mC]=lacW}l(2)k14517[k14517] / CyO, y[+]
519	lethal						111342	y[d2] w[1118] P{ry[+t7.2]=ey-FLP.N}2 P{ry[+t7.2]=GMR-lacZ.C(38.1)}TPN1; P{ry[+t7.2]=neoFRT}42D P{w[+mC]=lacW}Egm[k14708] / CyO, y[+]
520			ok		ok		111345	y[d2] w[1118] P{ry[+t7.2]=ey-FLP.N}2 P{ry[+t7.2]=GMR-lacZ.C(38.1)}TPN1; P{ry[+t7.2]=neoFRT}42D P{w[+mC]=lacW}k15501 unch[k15501] / CyO, y[+]
521		ok	ok	ok	ok	ok	111346	y[d2] w[1118] P{ry[+t7.2]=ey-FLP.N}2 P{ry[+t7.2]=GMR-lacZ.C(38.1)}TPN1; P{ry[+t7.2]=neoFRT}42D P{w[+mC]=lacW}Cp1[k15606] / CyO, y[+]
522		ok	ok	ok	ok	ok	111347	y[d2] w[1118] P{ry[+t7.2]=ey-FLP.N}2 P{ry[+t7.2]=GMR-lacZ.C(38.1)}TPN1; P{ry[+t7.2]=neoFRT}42D P{w[+mC]=lacW}l(2)k15617[k15617] / CyO, y[+]
523	lethal						111348	y[d2] w[1118] P{ry[+t7.2]=ey-FLP.N}2 P{ry[+t7.2]=GMR-lacZ.C(38.1)}TPN1; P{ry[+t7.2]=neoFRT}42D P{w[+mC]=lacW}POSH[k15815] / CyO, y[+]
524	rough						111351	y[d2] w[1118] P{ry[+t7.2]=ey-FLP.N}2 P{ry[+t7.2]=GMR-lacZ.C(38.1)}TPN1; P{ry[+t7.2]=neoFRT}42D P{w[+mC]=lacW}cos[k16101] / CyO, y[+]
525		ok	Dispersion	ok	ok	no-off	111353	y[d2] w[1118] P{ry[+t7.2]=ey-FLP.N}2 P{ry[+t7.2]=GMR-lacZ.C(38.1)}TPN1; P{ry[+t7.2]=neoFRT}42D P{w[+mC]=lacW}Dmn[k16109] / CyO, y[+]
526		Dispersion	Dispersion	Dispersion	Dispersion	ok	111354	y[d2] w[1118] P{ry[+t7.2]=ey-FLP.N}2 P{ry[+t7.2]=GMR-lacZ.C(38.1)}TPN1; P{ry[+t7.2]=neoFRT}42D P{w[+mC]=lacW}Adk2-44B[k16120] / CyO, y[+]
527		ok	ok	ok	ok	ok	111355	y[d2] w[1118] P{ry[+t7.2]=ey-FLP.N}2 P{ry[+t7.2]=GMR-lacZ.C(38.1)}TPN1; P{ry[+t7.2]=neoFRT}42D P{w[+mC]=lacW}l(2)k16204[k16204] / CyO, y[+]
528	lethal						111362	y[d2] w[1118] P{ry[+t7.2]=ey-FLP.N}2 P{ry[+t7.2]=GMR-lacZ.C(38.1)}TPN1; P{ry[+t7.2]=neoFRT}42D P{w[+mC]=lacW}vimar[k16722] / CyO, y[+]
529		ok	ok	ok	ok	ok	111363	y[d2] w[1118] P{ry[+t7.2]=ey-FLP.N}2 P{ry[+t7.2]=GMR-lacZ.C(38.1)}TPN1; P{ry[+t7.2]=neoFRT}42D P{w[+mC]=lacW}l(2)k16805[k16805] / CyO, y[+]
530		ok	ok	ok	ok	ok	111364	y[d2] w[1118] P{ry[+t7.2]=ey-FLP.N}2 P{ry[+t7.2]=GMR-lacZ.C(38.1)}TPN1; P{ry[+t7.2]=neoFRT}42D P{w[+mC]=lacW}babo[k16912] / CyO, y[+]
531	lethal						111370	y[d2] w[1118] P{ry[+t7.2]=ey-FLP.N}2 P{ry[+t7.2]=GMR-lacZ.C(38.1)}TPN1; P{ry[+t7.2]=neoFRT}42D P{w[+mC]=lacW}Tapdelta[k17005] / CyO, y[+]
532		ok	ok	ok	ok	ok	111371	y[d2] w[1118] P{ry[+t7.2]=ey-FLP.N}2 P{ry[+t7.2]=GMR-lacZ.C(38.1)}TPN1; P{ry[+t7.2]=neoFRT}42D P{w[+mC]=lacW}fdl[k17040] / CyO, y[+]
533	lethal						111375	y[d2] w[1118] P{ry[+t7.2]=ey-FLP.N}2 P{ry[+t7.2]=GMR-lacZ.C(38.1)}TPN1; P{ry[+t7.2]=neoFRT}42D P{w[+mC]=lacW}l(2)s1878[s1878] / CyO, y[+]
534		ok	ok	ok	ok	ok	111376	y[d2] w[1118] P{ry[+t7.2]=ey-FLP.N}2 P{ry[+t7.2]=GMR-lacZ.C(38.1)}TPN1; P{ry[+t7.2]=neoFRT}42D P{w[+mC]=lacW}Cdk4[s4639] / CyO, y[+]
535		ok	ok	ok	ok	no-off	111377	y[d2] w[1118] P{ry[+t7.2]=ey-FLP.N}2 P{ry[+t7.2]=GMR-lacZ.C(38.1)}TPN1; P{ry[+t7.2]=neoFRT}42D P{w[+mC]=lacW}l(2)s4831[s4831] / CyO, y[+]
536		ok	ok	ok	ok	ok	111436	y[d2] w[1118] P{ry[+t7.2]=ey-FLP.N}2 P{ry[+t7.2]=GMR-lacZ.C(38.1)}TPN1; P{ry[+t7.2]=neoFRT}42D P{w[+mC]=lacW}l(2)s9998[s9998] / CyO, y[+]
537	rough						111438	y[d2] w[1118] P{ry[+t7.2]=ey-FLP.N}2 P{ry[+t7.2]=GMR-lacZ.C(38.1)}TPN1; P{ry[+t7.2]=neoFRT}42D P{w[+mC]=lacW}opa1-like[s3475] / CyO, y[+]
538		ok	ok	ok	ok	ok	111440	y[d2] w[1118] P{ry[+t7.2]=ey-FLP.N}2 P{ry[+t7.2]=GMR-lacZ.C(38.1)}TPN1; P{ry[+t7.2]=neoFRT}42D P{w[+mC]=lacW}l(2)k09913[k09913] / CyO, y[+]
539	lethal						111441	y[d2] w[1118] P{ry[+t7.2]=ey-FLP.N}2 P{ry[+t7.2]=GMR-lacZ.C(38.1)}TPN1; P{ry[+t7.2]=neoFRT}42D P{w[+mC]=lacW}l(2)k07136[k07136] / CyO, y[+]
540		ok	ok	ok	ok	ok	111442	y[d2] w[1118] P{ry[+t7.2]=ey-FLP.N}2 P{ry[+t7.2]=GMR-lacZ.C(38.1)}TPN1; P{ry[+t7.2]=neoFRT}42D P{w[+mC]=lacW}l(2)s4830[s4830] / CyO, y[+]
541	lethal						111443	y[d2] w[1118] P{ry[+t7.2]=ey-FLP.N}2 P{ry[+t7.2]=GMR-lacZ.C(38.1)}TPN1; P{ry[+t7.2]=neoFRT}42D P{w[+mC]=lacW}eIF6[k13214] ytr[k13214] / CyO, y[+]
542	lethal						111444	y[d2] w[1118] P{ry[+t7.2]=ey-FLP.N}2 P{ry[+t7.2]=GMR-lacZ.C(38.1)}TPN1; P{ry[+t7.2]=neoFRT}42D P{w[+mC]=lacW}Phm[k07623] / CyO, y[+]
543		ok	ok	ok	ok	ok	111445	y[d2] w[1118] P{ry[+t7.2]=ey-FLP.N}2 P{ry[+t7.2]=GMR-lacZ.C(38.1)}TPN1; P{ry[+t7.2]=neoFRT}42D P{w[+mC]=lacW}Zfrp8[k13705] / CyO, y[+]
544	lethal						111448	y[d2] w[1118] P{ry[+t7.2]=ey-FLP.N}2 P{ry[+t7.2]=GMR-lacZ.C(38.1)}TPN1; P{ry[+t7.2]=neoFRT}42D P{w[+mC]=lacW}Nop60B[k05318] / CyO, y[+]
545	rough						111451	y[d2] w[1118] P{ry[+t7.2]=ey-FLP.N}2 P{ry[+t7.2]=GMR-lacZ.C(38.1)}TPN1; P{ry[+t7.2]=neoFRT}42D P{w[+mC]=lacW}Mmp1[k04809] / CyO, y[+]
546		ok	ok	ok	ok	ok	111452	y[d2] w[1118] P{ry[+t7.2]=ey-FLP.N}2 P{ry[+t7.2]=GMR-lacZ.C(38.1)}TPN1; P{ry[+t7.2]=neoFRT}42D P{w[+mC]=lacW}Nurf-38[k16102] / CyO, y[+]
547	rough						111465	y[d2] w[1118] P{ry[+t7.2]=ey-FLP.N}2 P{ry[+t7.2]=GMR-lacZ.C(38.1)}TPN1; P{ry[+t7.2]=neoFRT}42D P{w[+mC]=lacW}l(2)k17019a[k17019a] P{w[+mC]=lacW}l(2)k17019b[k17019b] / CyO, y[+]
548		ok	ok	ok	ok	ok	111468	y[d2] w[1118] P{ry[+t7.2]=ey-FLP.N}2 P{ry[+t7.2]=GMR-lacZ.C(38.1)}TPN1; P{ry[+t7.2]=neoFRT}42D P{w[+mW.hs]=lwB}l(2)rQ029[rQ029] / CyO, y[+]
549		ok	ok	ok	ok	ok	111469	y[d2] w[1118] P{ry[+t7.2]=ey-FLP.N}2 P{ry[+t7.2]=GMR-lacZ.C(38.1)}TPN1; P{ry[+t7.2]=neoFRT}42D P{w[+mC]=lacW}wun[k10201] l(2)k10201[k10201]P{w[+mC]=lacW}k10201b / CyO, y[+]
550		ok	ok	ok	ok	ok	111473	y[d2] w[1118] P{ry[+t7.2]=ey-FLP.N}2 P{ry[+t7.2]=GMR-lacZ.C(38.1)}TPN1; P{ry[+t7.2]=neoFRT}42D P{w[+mC]=lacW}l(2)k08317[k08317] / CyO, y[+]
551		ok	ok	ok	ok	ok	111478	y[d2] w[1118] P{ry[+t7.2]=ey-FLP.N}2 P{ry[+t7.2]=GMR-lacZ.C(38.1)}TPN1; P{ry[+t7.2]=neoFRT}42D P{w[+mC]=lacW}l(2)k08320[k08320] / CyO, y[+]
552		ok	ok	ok	ok	ok	111483	y[d2] w[1118] P{ry[+t7.2]=ey-FLP.N}2 P{ry[+t7.2]=GMR-lacZ.C(38.1)}TPN1; P{ry[+t7.2]=neoFRT}42D P{w[+mGT]=GT1}jbug[BG00406] / CyO, y[+]
553		ok	ok	ok	ok	ok	111487	y[d2] w[1118] P{ry[+t7.2]=ey-FLP.N}2 P{ry[+t7.2]=GMR-lacZ.C(38.1)}TPN1; P{ry[+t7.2]=neoFRT}42D P{w[+mGT]=GT1}BG02176 / CyO, y[+]
554		ok	ok	ok	ok	ok	111500	y[d2] w[1118] P{ry[+t7.2]=ey-FLP.N}2 P{ry[+t7.2]=GMR-lacZ.C(38.1)}TPN1; P{ry[+t7.2]=neoFRT}42D P{w[+mGT]=GT1}psq[BG02315] / CyO, y[+]
555	rough						111339	y[d2] w[1118] P{ry[+t7.2]=ey-FLP.N}2 P{ry[+t7.2]=GMR-lacZ.C(38.1)}TPN1; P{ry[+t7.2]=neoFRT}42D P{w[+mC]=lacW}Nrk[k14301] / CyO, y[+]
556	rough						111358	y[d2] w[1118] P{ry[+t7.2]=ey-FLP.N}2 P{ry[+t7.2]=GMR-lacZ.C(38.1)}TPN1; P{ry[+t7.2]=neoFRT}42D P{w[+mC]=lacW}cnk[k16314] / CyO, y[+]
557		ok	ok	ok	ok	ok	111368	y[d2] w[1118] P{ry[+t7.2]=ey-FLP.N}2 P{ry[+t7.2]=GMR-lacZ.C(38.1)}TPN1; P{ry[+t7.2]=neoFRT}42D P{w[+mC]=lacW}l(2)k17002[k17002] / CyO, y[+]
558		ok	ok	ok	ok	ok	111437	y[d2] w[1118] P{ry[+t7.2]=ey-FLP.N}2 P{ry[+t7.2]=GMR-lacZ.C(38.1)}TPN1; P{ry[+t7.2]=neoFRT}42D P{w[+mC]=lacW}l(2)k07521[k07521] / CyO, y[+]
559		ok	ok	ok	ok	ok	111439	y[d2] w[1118] P{ry[+t7.2]=ey-FLP.N}2 P{ry[+t7.2]=GMR-lacZ.C(38.1)}TPN1; P{ry[+t7.2]=neoFRT}42D P{w[+mC]=lacW}slim[s1866] / CyO, y[+]
560		ok	ok	ok	ok	ok	111475	y[d2] w[1118] P{ry[+t7.2]=ey-FLP.N}2 P{ry[+t7.2]=GMR-lacZ.C(38.1)}TPN1; P{ry[+t7.2]=neoFRT}42D P{w[+mC]=lacW}k08308a P{w[+mC]=lacW}Ca-P60A[k08308ab] / CyO, y[+]
561	rough						111501	y[d2] w[1118] P{ry[+t7.2]=ey-FLP.N}2 P{ry[+t7.2]=GMR-lacZ.C(38.1)}TPN1; P{ry[+t7.2]=neoFRT}42D P{w[+mGT]=GT1}mam[BG02477] / CyO, y[+]
562		ok	ok	ok	ok	ok	111503	y[d2] w[1118] P{ry[+t7.2]=ey-FLP.N}2 P{ry[+t7.2]=GMR-lacZ.C(38.1)}TPN1; P{ry[+t7.2]=neoFRT}42D P{y[+mDint2] w[BR.E.BR]=SUPor-P}CG11107[KG02727] / CyO, y[+]
563	lethal						111506	y[d2] w[1118] P{ry[+t7.2]=ey-FLP.N}2 P{ry[+t7.2]=GMR-lacZ.C(38.1)}TPN1; P{ry[+t7.2]=neoFRT}42D P{y[+mDint2] w[BR.E.BR]=SUPor-P}Prp8[KG03188] / CyO, y[+]
564		ok	ok	ok	ok	ok	111522	y[d2] w[1118] P{ry[+t7.2]=ey-FLP.N}2 P{ry[+t7.2]=GMR-lacZ.C(38.1)}TPN1; P{ry[+t7.2]=neoFRT}42D P{y[+mDint2] w[BR.E.BR]=SUPor-P}Mys45A[KG00940] / CyO, y[+]
565		ok	ok	ok	ok	ok	111523	y[d2] w[1118] P{ry[+t7.2]=ey-FLP.N}2 P{ry[+t7.2]=GMR-lacZ.C(38.1)}TPN1; P{ry[+t7.2]=neoFRT}42D P{y[+mDint2] w[BR.E.BR]=SUPor-P}CG16778[KG01009] / CyO, y[+]
566	lethal						111525	y[d2] w[1118] P{ry[+t7.2]=ey-FLP.N}2 P{ry[+t7.2]=GMR-lacZ.C(38.1)}TPN1; P{ry[+t7.2]=neoFRT}42D P{y[+mDint2] w[BR.E.BR]=SUPor-P}KG02272 / CyO, y[+]
567		ok	ok	ok	ok	OK	111527	y[d2] w[1118] P{ry[+t7.2]=ey-FLP.N}2 P{ry[+t7.2]=GMR-lacZ.C(38.1)}TPN1; P{ry[+t7.2]=neoFRT}42D P{y[+mDint2] w[BR.E.BR]=SUPor-P}Pabp2[KG02359] / CyO, y[+]
568	rough						111530	y[d2] w[1118] P{ry[+t7.2]=ey-FLP.N}2 P{ry[+t7.2]=GMR-lacZ.C(38.1)}TPN1; P{ry[+t7.2]=neoFRT}42D P{y[+mDint2] w[BR.E.BR]=SUPor-P}Aats-asp[KG03912] / CyO, y[+]
569		ok	ok	ok	ok	ok	111531	y[d2] w[1118] P{ry[+t7.2]=ey-FLP.N}2 P{ry[+t7.2]=GMR-lacZ.C(38.1)}TPN1; P{ry[+t7.2]=neoFRT}42D P{y[+mDint2] w[BR.E.BR]=SUPor-P}stmA[KG03925] / CyO, y[+]
570		ok	ok	ok	ok	ok	111533	y[d2] w[1118] P{ry[+t7.2]=ey-FLP.N}2 P{ry[+t7.2]=GMR-lacZ.C(38.1)}TPN1; P{ry[+t7.2]=neoFRT}42D P{y[+mDint2] w[BR.E.BR]=SUPor-P}cg[KG00882] / CyO, y[+]
571	lethal						111538	y[d2] w[1118] P{ry[+t7.2]=ey-FLP.N}2 P{ry[+t7.2]=GMR-lacZ.C(38.1)}TPN1; P{ry[+t7.2]=neoFRT}42D P{y[+mDint2] w[BR.E.BR]=SUPor-P}Cul-4[KG02900] / CyO, y[+]
572	rough						111551	y[d2] w[1118] P{ry[+t7.2]=ey-FLP.N}2 P{ry[+t7.2]=GMR-lacZ.C(38.1)}TPN1; P{ry[+t7.2]=neoFRT}42D P{y[+mDint2] w[BR.E.BR]=SUPor-P}Tim10[KG04105] / CyO, y[+]
573			ok	ok	ok		111555	y[d2] w[1118] P{ry[+t7.2]=ey-FLP.N}2 P{ry[+t7.2]=GMR-lacZ.C(38.1)}TPN1; P{ry[+t7.2]=neoFRT}42D P{y[+mDint2] w[BR.E.BR]=SUPor-P}Mmp1[KG00484] / CyO, y[+]
574	rough						111730	y[d2] w[1118] P{ry[+t7.2]=ey-FLP.N}2 P{ry[+t7.2]=GMR-lacZ.C(38.1)}TPN1; P{ry[+t7.2]=neoFRT}42DP{w[+mC]=lacW}l(2)k02206[k02206] / CyO, y[+]
575		ok	ok	ok	ok	ok	111732	y[d2] w[1118] P{ry[+t7.2]=ey-FLP.N}2 P{ry[+t7.2]=GMR-lacZ.C(38.1)}TPN1; P{ry[+t7.2]=neoFRT}42DP{w[+mC]=lacW}l(2)k07237[k07237] / CyO, y[+]
576		ok	ok	ok	ok	ok	114334	y[d2] w[1118] P{ry[+t7.2]=ey-FLP.N}2 P{ry[+t7.2]=GMR-lacZ.C(38.1)}TPN1; P{ry[+t7.2]=neoFRT}42D P{w[+mC]=lacW}dve[k06515] / CyO, y[+]
577	rough						114335	y[d2] w[1118] P{ry[+t7.2]=ey-FLP.N}2 P{ry[+t7.2]=GMR-lacZ.C(38.1)}TPN1; P{ry[+t7.2]=neoFRT}42D P{w[+mC]=lacW}SmD3[k09029] / CyO, y[+]
578	lethal						114337	y[d2] w[1118] P{ry[+t7.2]=ey-FLP.N}2 P{ry[+t7.2]=GMR-lacZ.C(38.1)}TPN1; P{ry[+t7.2]=neoFRT}42D P{w[+mC]=lacW}Uba1[s3484] / CyO, y[+]
579	rough						114366	y[d2] w[1118] P{ry[+t7.2]=ey-FLP.N}2; P{ry[+t7.2]=neoFRT}42D P{w[+mC]=lacW}EfTuM[L4569] / CyO, y[+]
580	rough						114370	y[d2] w[1118] P{ry[+t7.2]=ey-FLP.N}2 P{ry[+t7.2]=GMR-lacZ.C(38.1)}TPN1; P{ry[+t7.2]=neoFRT}42D P{w[+mGT]=GT1}CG8963[BG00665] / CyO, y[+]
581		ok	ok	ok	ok	ok	114379	y[d2] w[1118] P{ry[+t7.2]=ey-FLP.N}2; P{ry[+t7.2]=neoFRT}42D P{y[+mDint2] w[BR.E.BR]=SUPor-P}Shroom[KG03949] / CyO, y[+]
582		ok	ok	ok	ok	ok	114380	y[d2] w[1118] P{ry[+t7.2]=ey-FLP.N}2; P{ry[+t7.2]=neoFRT}42D P{y[+mDint2] w[BR.E.BR]=SUPor-P}KG04591 / CyO, y[+]
583		ok	ok	ok	ok	ok	114384	y[d2] w[1118] P{ry[+t7.2]=ey-FLP.N}2; P{ry[+t7.2]=neoFRT}42D P{y[+mDint2] w[BR.E.BR]=SUPor-P}CG30118[KG03769] / CyO, y[+]
584		ok	ok	ok	ok	ok	114385	y[d2] w[1118] P{ry[+t7.2]=ey-FLP.N}2; P{ry[+t7.2]=neoFRT}42D P{y[+mDint2] w[BR.E.BR]=SUPor-P}inv[KG04405] / CyO, y[+]
585		ok	ok	ok	ok	ok	114386	y[d2] w[1118] P{ry[+t7.2]=ey-FLP.N}2; P{ry[+t7.2]=neoFRT}42D P{y[+mDint2] w[BR.E.BR]=SUPor-P}slik[KG04837] / CyO, y[+]
586		ok	ok	ok	ok	ok	114392	y[d2] w[1118] P{ry[+t7.2]=ey-FLP.N}2; P{ry[+t7.2]=neoFRT}42D P{w[+mGT]=GT1}Lac[BG01462] / CyO, y[+]
587		ok	ok	ok	ok	ok	114394	y[d2] w[1118] P{ry[+t7.2]=ey-FLP.N}2; P{ry[+t7.2]=neoFRT}42D P{y[+mDint2] w[BR.E.BR]=SUPor-P}shot[KG07812] / CyO, y[+]
588		ok	ok	ok	ok	ok	114395	y[d2] w[1118] P{ry[+t7.2]=ey-FLP.N}2; P{ry[+t7.2]=neoFRT}42D P{y[+mDint2] w[BR.E.BR]=SUPor-P}lola[KG09113] / CyO, y[+]
589		ok	ok	ok	ok	ok	114396	y[d2] w[1118] P{ry[+t7.2]=ey-FLP.N}2; P{ry[+t7.2]=neoFRT}42D P{y[+mDint2] w[BR.E.BR]=SUPor-P}KG09695 / CyO, y[+]
590	rough						114398	y[d2] w[1118] P{ry[+t7.2]=ey-FLP.N}2; P{ry[+t7.2]=neoFRT}42D P{y[+mDint2] w[BR.E.BR]=SUPor-P}seq[KG01231] / CyO, y[+]
591		ok	ok	ok	ok	ok	114401	y[d2] w[1118] P{ry[+t7.2]=ey-FLP.N}2; P{ry[+t7.2]=neoFRT}42D P{y[+mDint2] w[BR.E.BR]=SUPor-P}sax[KG07525] / CyO, y[+]
592	rough						114402	y[d2] w[1118] P{ry[+t7.2]=ey-FLP.N}2; P{ry[+t7.2]=neoFRT}42D P{y[+mDint2] w[BR.E.BR]=SUPor-P}CG8545[KG08631] / CyO, y[+]
593		ok	ok	ok	ok	ok	114403	y[d2] w[1118] P{ry[+t7.2]=ey-FLP.N}2; P{ry[+t7.2]=neoFRT}42D P{y[+mDint2] w[BR.E.BR]=SUPor-P}Sox15[KG09145] / CyO, y[+]
594	rough						114405	y[d2] w[1118] P{ry[+t7.2]=ey-FLP.N}2; P{ry[+t7.2]=neoFRT}42D P{w[+mC] y[+mDint2]=EPgy2}Prp38[EY00788] / CyO, y[+]
595		ok	ok	ok	ok	ok	114411	y[d2] w[1118] P{ry[+t7.2]=ey-FLP.N}2; P{ry[+t7.2]=neoFRT}42D P{w[+mC] y[+mDint2]=EPgy2}l(2)05510[EY00640] / CyO, y[+]
596		ok	ok	ok	ok	ok	114412	y[d2] w[1118] P{ry[+t7.2]=ey-FLP.N}2; P{ry[+t7.2]=neoFRT}42D P{w[+mC] y[+mDint2]=EPgy2}CG34123[EY01618] / CyO, y[+]
597	lethal						114413	y[d2] w[1118] P{ry[+t7.2]=ey-FLP.N}2; P{ry[+t7.2]=neoFRT}42D P{w[+mC] y[+mDint2]=EPgy2}EY01764a P{EPgy2}Taf5[EY01764b] / CyO, y[+]
598	rough						114414	y[d2] w[1118] P{ry[+t7.2]=ey-FLP.N}2; P{ry[+t7.2]=neoFRT}42D P{w[+mC] y[+mDint2]=EPgy2}mam[EY01790] / CyO, y[+]
599	lethal						114416	y[d2] w[1118] P{ry[+t7.2]=ey-FLP.N}2; P{ry[+t7.2]=neoFRT}42D P{w[+mC] y[+mDint2]=EPgy2}l(2)not[EY01896] / CyO, y[+]
600		ok	ok	ok	ok	ok	114418	y[d2] w[1118] P{ry[+t7.2]=ey-FLP.N}2; P{ry[+t7.2]=neoFRT}42D P{w[+mC] y[+mDint2]=EPgy2}EY01866 / CyO, y[+]
601		ok	ok	ok	ok	ok	114424	y[d2] w[1118] P{ry[+t7.2]=ey-FLP.N}2; P{ry[+t7.2]=neoFRT}42D PBac{w[+mC]=5HPw[+]}CG1360[A314] / CyO, y[+]
602	lethal						114426	y[d2] w[1118] P{ry[+t7.2]=ey-FLP.N}2; P{ry[+t7.2]=neoFRT}42D PBac{w[+mC]=5HPw[+]}B119 / CyO, y[+]
603	lethal						114427	y[d2] w[1118] P{ry[+t7.2]=ey-FLP.N}2; P{ry[+t7.2]=neoFRT}42D PBac{w[+mC]=5HPw[+]}Dg[B148] / CyO, y[+]
604			ok	ok	ok	ok	114429	y[d2] w[1118] P{ry[+t7.2]=ey-FLP.N}2; P{ry[+t7.2]=neoFRT}42D P{w[+mC] y[+mDint2]=EPgy2}thr[EY02636] / CyO, y[+]
605	rough						114438	y[d2] w[1118] P{ry[+t7.2]=ey-FLP.N}2; P{ry[+t7.2]=neoFRT}42D P{w[+mC] y[+mDint2]=EPgy2}CG10320[EY06181] / CyO, y[+]
606		ok	ok	ok	ok	ok	114442	y[d2] w[1118] P{ry[+t7.2]=ey-FLP.N}2; P{ry[+t7.2]=neoFRT}42D P{w[+mC] y[+mDint2]=EPgy2}kcc[EY08304] / CyO, y[+]
607		ok	ok	ok	ok	ok	114448	y[d2] w[1118] P{ry[+t7.2]=ey-FLP.N}2; P{ry[+t7.2]=neoFRT}42D P{w[+mC]=EP}Cap-G[EP2346] / CyO, y[+]
608		ok	ok	ok	ok	ok	114450	y[d2] w[1118] P{ry[+t7.2]=ey-FLP.N}2; P{ry[+t7.2]=neoFRT}42D P{w[+mC]=EP}EP2404 / CyO, y[+]
609		ok	ok	ok	ok	ok	114451	y[d2] w[1118] P{ry[+t7.2]=ey-FLP.N}2; P{ry[+t7.2]=neoFRT}42D P{w[+mC]=EP}CG42257[EP2457] / CyO, y[+]
610		ok	ok	ok	ok	ok	114453	y[d2] w[1118] P{ry[+t7.2]=ey-FLP.N}2; P{ry[+t7.2]=neoFRT}42D P{w[+mC]=EP}EP2515 / CyO, y[+]
611	lethal						114454	y[d2] w[1118] P{ry[+t7.2]=ey-FLP.N}2; P{w[+mC]=EP}EP2520 P{ry[+t7.2]=neoFRT}40A / CyO, y[+]
612		ok	ok	ok	ok	ok	114455	y[d2] w[1118] P{ry[+t7.2]=ey-FLP.N}2; P{ry[+t7.2]=neoFRT}42D P{w[+mC]=EP}NaCP60E[EP348] / CyO, y[+]
613		ok	ok	ok	ok	ok	114458	y[d2] w[1118] P{ry[+t7.2]=ey-FLP.N}2; P{ry[+t7.2]=neoFRT}42D P{w[+mC]=EP}CG17658[EP730] / CyO, y[+]
614	lethal						114459	y[d2] w[1118] P{ry[+t7.2]=ey-FLP.N}2; P{ry[+t7.2]=neoFRT}42D P{w[+mC]=EP}CG11007[EP736] / CyO, y[+]
615		ok	ok	ok	ok	ok	114460	y[d2] w[1118] P{ry[+t7.2]=ey-FLP.N}2; P{ry[+t7.2]=neoFRT}42D P{w[+mC]=EP}sli[EP937] / CyO, y[+]
616	rough						114461	y[d2] w[1118] P{ry[+t7.2]=ey-FLP.N}2; P{ry[+t7.2]=neoFRT}42D P{w[+mC]=EP}otk[EP2017] / CyO, y[+]
617		ok	ok	ok	ok	ok	114465	y[d2] w[1118] P{ry[+t7.2]=ey-FLP.N}2; P{ry[+t7.2]=neoFRT}42D P{w[+mC]=EP}Roc2[EP2487] / CyO, y[+]
618	lethal						114467	y[d2] w[1118] P{ry[+t7.2]=ey-FLP.N}2; P{ry[+t7.2]=neoFRT}42D P{w[+mC]=EP}lola[EP2537] / CyO, y[+]
619	rough						114473	y[d2] w[1118] P{ry[+t7.2]=ey-FLP.N}2; P{ry[+t7.2]=neoFRT}42D P{w[+mC] y[+mDint2]=EPgy2}Dcp1[EY16846] / CyO, y[+]
620		ok	ok	ok	ok	ok	114476	y[d2] w[1118] P{ry[+t7.2]=ey-FLP.N}2; P{ry[+t7.2]=neoFRT}42D P{w[+mC] y[+mDint2]=EPgy2}olf186-F[EY09167] / CyO, y[+]
621		ok	ok	ok	ok	ok	114479	y[d2] w[1118] P{ry[+t7.2]=ey-FLP.N}2; P{ry[+t7.2]=neoFRT}42D P{w[+mC] y[+mDint2]=EPgy2}luna[EY10129] / CyO, y[+]
622		ok	ok	ok	ok	ok	114481	y[d2] w[1118] P{ry[+t7.2]=ey-FLP.N}2; P{ry[+t7.2]=neoFRT}42D PBac{w[+mC]=RB}CG13018[e00535] / CyO, y[+]
623		ok	ok	ok	ok	ok	114489	y[d2] w[1118] P{ry[+t7.2]=ey-FLP.N}2; P{ry[+t7.2]=neoFRT}42D PBac{w[+mC]=RB}CG5189[e01140] / CyO, y[+]
624		ok	Dispersion	ok	ok	ok	114495	y[d2] w[1118] P{ry[+t7.2]=ey-FLP.N}2; P{ry[+t7.2]=neoFRT}42D PBac{w[+mC]=RB}Cpr50Cb[e02095] / CyO, y[+]
625	rough						114497	y[d2] w[1118] P{ry[+t7.2]=ey-FLP.N}2; P{ry[+t7.2]=neoFRT}42D PBac{w[+mC]=RB}mRpS28[e02239] / CyO, y[+]
626		ok	ok	ok	ok	ok	114501	y[d2] w[1118] P{ry[+t7.2]=ey-FLP.N}2; P{ry[+t7.2]=neoFRT}42D PBac{w[+mC]=RB}Picot[e02367] / CyO, y[+]
627		ok	ok	ok	ok	no-off	114502	y[d2] w[1118] P{ry[+t7.2]=ey-FLP.N}2; P{ry[+t7.2]=neoFRT}42D PBac{w[+mC]=RB}synj[e02597] / CyO, y[+]
628		ok	ok	ok	ok	ok	114503	y[d2] w[1118] P{ry[+t7.2]=ey-FLP.N}2; P{ry[+t7.2]=neoFRT}42D PBac{w[+mC]=RB}CG2921[e02644] / CyO, y[+]
629	lethal						114512	y[d2] w[1118] P{ry[+t7.2]=ey-FLP.N}2; P{ry[+t7.2]=neoFRT}42D PBac{w[+mC]=RB}CG11180[e03938] / CyO, y[+]
630	lethal						114517	y[d2] w[1118] P{ry[+t7.2]=ey-FLP.N}2; P{ry[+t7.2]=neoFRT}42D PBac{w[+mC]=WH}Tbp[f00190] / CyO, y[+]
631		ok	ok	ok	ok	ok	114522	y[d2] w[1118] P{ry[+t7.2]=ey-FLP.N}2; P{ry[+t7.2]=neoFRT}42D PBac{w[+mC]=WH}Ppcdc[f00839] / CyO, y[+]
632	lethal						114525	y[d2] w[1118] P{ry[+t7.2]=ey-FLP.N}2; P{ry[+t7.2]=neoFRT}42D PBac{w[+mC]=WH}Rep[f01510] / CyO, y[+]
633	lethal						114527	y[d2] w[1118] P{ry[+t7.2]=ey-FLP.N}2; P{ry[+t7.2]=neoFRT}42D PBac{w[+mC]=WH}CG30010[f01531] / CyO, y[+]
634	rough						114539	y[d2] w[1118] P{ry[+t7.2]=ey-FLP.N}2; P{ry[+t7.2]=neoFRT}42D PBac{w[+mC]=WH}Galpha49B[f04219] / CyO, y[+]
635		ok	ok	ok	ok	ok	114541	y[d2] w[1118] P{ry[+t7.2]=ey-FLP.N}2; P{ry[+t7.2]=neoFRT}42D PBac{w[+mC]=WH}Vang[f04290] / CyO, y[+]
636	rough						114543	y[d2] w[1118] P{ry[+t7.2]=ey-FLP.N}2; P{ry[+t7.2]=neoFRT}42D PBac{w[+mC]=WH}Nxt1[f04855] / CyO, y[+]
637	lethal						114563	y[d2] w[1118] P{ry[+t7.2]=ey-FLP.N}2; P{ry[+t7.2]=neoFRT}42D P{w[+mC]=XP}CG9003[d09761] / CyO, y[+]
638	lethal						114571	y[d2] w[1118] P{ry[+t7.2]=ey-FLP.N}2; P{ry[+t7.2]=neoFRT}42D P{w[+mC] y[+mDint2]=EPgy2}wmd[EY06553] / CyO, y[+]
639		ok	ok	ok	ok	ok	114581	y[d2] w[1118] P{ry[+t7.2]=ey-FLP.N}2; P{ry[+t7.2]=neoFRT}42D P{w[+mC] y[+mDint2]=EPgy2}wal[EY09961] / CyO, y[+]
640	lethal						114583	y[d2] w[1118] P{ry[+t7.2]=ey-FLP.N}2; P{ry[+t7.2]=neoFRT}42D P{w[+mC] y[+mDint2]=EPgy2}bic[EY10977] / CyO, y[+]
641		ok	ok	ok	ok	ok	114594	y[d2] w[1118] P{ry[+t7.2]=ey-FLP.N}2; P{ry[+t7.2]=neoFRT}42D P{y[+t7.7] w[+mC]=wHy}DG23103 / CyO, y[+]
642		ok	ok	ok	ok	ok	114606	y[d2] w[1118] P{ry[+t7.2]=ey-FLP.N}2; P{ry[+t7.2]=neoFRT}42D P{w[+mC]=lacW}l(2)k16210[k16210] / CyO, y[+]
643		ok	decrease	ok	Dispersion	ok	114618	y[d2] w[1118] P{ry[+t7.2]=ey-FLP.N}2; P{ry[+t7.2]=neoFRT}42D P{w[+mGT]=GT1}dve[BG02382] / CyO, y[+]
644		ok	ok	ok	ok	ok	114621	y[d2] w[1118] P{ry[+t7.2]=ey-FLP.N}2; P{ry[+t7.2]=neoFRT}42D P{y[+mDint2] w[BR.E.BR]=SUPor-P}KG05649a / CyO, y[+]
645		ok	ok	ok	ok	ok	114623	y[d2] w[1118] P{ry[+t7.2]=ey-FLP.N}2; P{ry[+t7.2]=neoFRT}42D P{y[+mDint2] w[BR.E.BR]=SUPor-P}blw[KG05893] / CyO, y[+]
646		ok	ok	ok	ok	ok	114624	y[d2] w[1118] P{ry[+t7.2]=ey-FLP.N}2; P{ry[+t7.2]=neoFRT}42D P{y[+mDint2] w[BR.E.BR]=SUPor-P}jing[KG01549] / CyO, y[+]
647		ok	ok	ok	ok	ok	114625	y[d2] w[1118] P{ry[+t7.2]=ey-FLP.N}2; P{ry[+t7.2]=neoFRT}42D P{y[+mDint2] w[BR.E.BR]=SUPor-P}wmd[KG07581] / CyO, y[+]
648		ok	ok	ok	ok	ok	114627	y[d2] w[1118] P{ry[+t7.2]=ey-FLP.N}2; P{ry[+t7.2]=neoFRT}42D P{y[+mDint2] w[BR.E.BR]=SUPor-P}lig[KG08209] / CyO, y[+]
649		ok	ok	ok	ok	ok	114628	y[d2] w[1118] P{ry[+t7.2]=ey-FLP.N}2; P{ry[+t7.2]=neoFRT}42D P{y[+mDint2] w[BR.E.BR]=SUPor-P}CG33156[KG08567] / CyO, y[+]
650		ok	ok	ok	ok	ok	114629	y[d2] w[1118] P{ry[+t7.2]=ey-FLP.N}2; P{ry[+t7.2]=neoFRT}42D P{y[+mDint2] w[BR.E.BR]=SUPor-P}Alas[KG10015] / CyO, y[+]
651		decrease	decrease	ok	Dispersion	ok	114630	y[d2] w[1118] P{ry[+t7.2]=ey-FLP.N}2; P{ry[+t7.2]=neoFRT}42D P{w[+mC] y[+mDint2]=EPgy2}CG30415[EY04039] / CyO, y[+]
652	rough						114641	y[d2] w[1118] P{ry[+t7.2]=ey-FLP.N}2; P{ry[+t7.2]=neoFRT}42D P{y[+t7.7] w[+mC]=wHy}hppy[DG09103] / CyO, y[+]
653	rough						114642	y[d2] w[1118] P{ry[+t7.2]=ey-FLP.N}2; P{ry[+t7.2]=neoFRT}42D PBac{w[+mC]=RB}cbc[e00083] / CyO, y[+]
654	rough						114643	y[d2] w[1118] P{ry[+t7.2]=ey-FLP.N}2; P{ry[+t7.2]=neoFRT}42D PBac{w[+mC]=RB}ssp4[e00176] / CyO, y[+]
655	rough						114647	y[d2] w[1118] P{ry[+t7.2]=ey-FLP.N}2; P{ry[+t7.2]=neoFRT}42D PBac{w[+mC]=RB}CG16786[e03819] / CyO, y[+]
656		ok	ok	ok	ok	ok	114650	y[d2] w[1118] P{ry[+t7.2]=ey-FLP.N}2; P{ry[+t7.2]=neoFRT}42D PBac{w[+mC]=RB}CG18606[e04639] / CyO, y[+]
657		ok	ok	ok	ok	ok	114658	y[d2] w[1118] P{ry[+t7.2]=ey-FLP.N}2; P{ry[+t7.2]=neoFRT}42D PBac{w[+mC]=WH}CG13527[f04582] / CyO, y[+]
658	lethal						114667	y[d2] w[1118] P{ry[+t7.2]=ey-FLP.N}2; P{ry[+t7.2]=neoFRT}42D P{w[+mC] y[+mDint2]=EPgy2}Ef1alpha48D[EY09615] / CyO, y[+]
659		ok	ok	ok	ok	no-off	114669	y[d2] w[1118] P{ry[+t7.2]=ey-FLP.N}2; P{ry[+t7.2]=neoFRT}42D P{w[+mC] y[+mDint2]=EPgy2}opa1-like[EY09863] / CyO, y[+]
660	lethal						114670	y[d2] w[1118] P{ry[+t7.2]=ey-FLP.N}2; P{ry[+t7.2]=neoFRT}42D P{w[+mC] y[+mDint2]=EPgy2}sli[EY10695] / CyO, y[+]
661	lethal						114672	y[d2] w[1118] P{ry[+t7.2]=ey-FLP.N}2; P{ry[+t7.2]=neoFRT}42D P{y[+t7.7] w[+mC]=wHy}exu[DG04401] / CyO, y[+]
662	rough						114685	y[d2] w[1118] P{ry[+t7.2]=ey-FLP.N}2; P{ry[+t7.2]=neoFRT}42D P{w[+mC]y{+mDint2]=EPgy2}eIF3-S9[EY14430] / CyO, y[+]
663	lethal						114691	y[d2] w[1118] P{ry[+t7.2]=ey-FLP.N}2; P{ry[+t7.2]=neoFRT}42D P{w[+mC] y[+mDint2]=EPgy2}Rrp4[EY14839] / CyO, y[+]
664		ok	ok	ok	ok	ok	114698	y[d2] w[1118] P{ry[+t7.2]=ey-FLP.N}2; P{ry[+t7.2]=neoFRT}42D P{y[+t7.7] w[+mC]=wHy}sktl[DG24311] insc[DG24311] / CyO, y[+]
665	lethal						114699	y[d2] w[1118] P{ry[+t7.2]=ey-FLP.N}2; P{ry[+t7.2]=neoFRT}42D P{y[+t7.7] w[+mC]=wHy}Mmp2[DG24601] / CyO, y[+]
666	lethal						114701	y[d2] w[1118] P{ry[+t7.2]=ey-FLP.N}2; P{ry[+t7.2]=neoFRT}42D P{y[+t7.7] w[+mC]=wHy}Xbp1[DG20703] / CyO, y[+]
667	lethal						114702	y[d2] w[1118] P{ry[+t7.2]=ey-FLP.N}2; P{ry[+t7.2]=neoFRT}42D P{w[+mC]=EPg}CG10306[HP25023] / CyO, y[+]
